# Supplementary material for: Crystal structure of tetra­kis­(μ-2,4,6-tri­methyl­benzoato-κ2 O:O′)bis­[(nicotinamide-κN 1)copper(II)]
Source: Acta Crystallogr E Crystallogr Commun. 2015 Jul 31;71(Pt 8):989–92. doi: 10.1107/S2056989015013882 (PMC4571374; doi:10.1107/S2056989015013882)
Supplement: Supplementary file 1 [file e-71-00989-sup1.cif]

##############################################################################
#                                                                            #
# This CIF contains the data in a paper accepted for publication in          #
# Acta Crystallographica Section E. It conforms to the requirements of       #
# Notes for Authors for Acta Crystallographica Section E, and has been       #
# peer reviewed under the auspices of the IUCr Commission on Journals.       #
#                                                                            #
# Full details of the Crystallographic Information File format               #
# are given in the paper "The Crystallographic Information File (CIF):       #
# a New Standard Archive File for Crystallography" by S. R. Hall, F. H.      #
# Allen and I. D. Brown [Acta Cryst. (1991), A47, 655-685].                  #
#                                                                            #
# The current version of the core CIF dictionary is obtainable from          #
# ftp://ftp.iucr.org/pub/cif_core.dic.                                       #
#                                                                            #
# Software is freely available for graphical display of the structure(s)     #
# in this CIF. For information consult the CIF software page                 #
# http://www.iucr.org/resources/cif/software.                                #
#                                                                            #
# This file may be used for bona fide research purposes within the           #
# scientific community so long as proper attribution is given to the journal # 
# article from which it was obtained.                                        #
#                                                                            #
##############################################################################
data_I
_audit_creation_method     SHELXL-97
_chemical_name_systematic
;\
Tetrakis(\m-2,4,6-trimethylbenzoato-\k^2^<i>O</i>:<i>O</i>')\
bis[(nicotinamide-\k<i>N</i>^1^)copper(II)]
;
_chemical_name_common     ?
_chemical_formula_moiety     'C52 H56 Cu2 N4 O10'
_chemical_formula_sum     'C52 H56 Cu2 N4 O10'
_chemical_formula_iupac     '[Cu2 (C10 H11 O2)4 (C6 H6 N2 O)2]'
_chemical_formula_weight     1024.11
_chemical_melting_point     ?
_symmetry_cell_setting     monoclinic
_symmetry_space_group_name_H-M     'C 2'
_symmetry_space_group_name_Hall     'C 2y'
loop_
    _symmetry_equiv_pos_as_xyz
    'x, y, z'
    '-x, y, -z'
    'x+1/2, y+1/2, z'
    '-x+1/2, y+1/2, -z'
_cell_length_a     27.9186(7)
_cell_length_b     17.2843(5)
_cell_length_c     10.7570(3)
_cell_angle_alpha     90.00
_cell_angle_beta     98.204(2)
_cell_angle_gamma     90.00
_cell_volume     5137.7(2)
_cell_formula_units_Z     4
_cell_measurement_reflns_used     9983
_cell_measurement_theta_min     2.24
_cell_measurement_theta_max     28.10
_cell_measurement_temperature     296(2)
_exptl_crystal_description     block
_exptl_crystal_colour     green
_exptl_crystal_size_max     0.45
_exptl_crystal_size_mid     0.38
_exptl_crystal_size_min     0.23
_exptl_crystal_density_diffrn     1.324
_exptl_crystal_density_meas     ?
_exptl_crystal_density_method     'not measured'
_exptl_crystal_F_000     2136
_exptl_absorpt_coefficient_mu     0.887
_exptl_absorpt_correction_type     multi-scan
_exptl_absorpt_process_details
;
(<i>SADABS</i>; Bruker, 2012)
;
_exptl_absorpt_correction_T_min     0.62
_exptl_absorpt_correction_T_max     0.91
_exptl_special_details
;
;
_diffrn_ambient_temperature     296(2)
_diffrn_radiation_type     MoK\a
_diffrn_radiation_wavelength     0.71073
_diffrn_radiation_source     'fine-focus sealed tube'
_diffrn_radiation_monochromator     graphite
_diffrn_measurement_device_type     'Bruker SMART BREEZE CCD'
_diffrn_measurement_method     '\f and \w scans'
_diffrn_detector_area_resol_mean     ?
_diffrn_reflns_number     64770
_diffrn_reflns_av_R_equivalents     0.0547
_diffrn_reflns_av_sigmaI/netI     0.0512
_diffrn_reflns_theta_min     1.39
_diffrn_reflns_theta_max     28.53
_diffrn_reflns_theta_full     28.53
_diffrn_measured_fraction_theta_max     0.985
_diffrn_measured_fraction_theta_full     0.985
_diffrn_reflns_limit_h_min     -37
_diffrn_reflns_limit_h_max     37
_diffrn_reflns_limit_k_min     -23
_diffrn_reflns_limit_k_max     23
_diffrn_reflns_limit_l_min     -14
_diffrn_reflns_limit_l_max     14
_diffrn_standards_number     ?
_diffrn_standards_interval_count     ?
_diffrn_standards_interval_time     ?
_diffrn_standards_decay_%     ?
_refine_special_details
;
 Refinement of F^2^ against ALL reflections.  The weighted R-factor wR and
 goodness of fit S are based on F^2^, conventional R-factors R are based
 on F, with F set to zero for negative F^2^. The threshold expression of
 F^2^ > 2sigma(F^2^) is used only for calculating R-factors(gt) etc. and is
 not relevant to the choice of reflections for refinement.  R-factors based
 on F^2^ are statistically about twice as large as those based on F, and R-
 factors based on ALL data will be even larger.
;
_reflns_number_total     12762
_reflns_number_gt     9682
_reflns_threshold_expression     I>2\s(I)
_refine_ls_structure_factor_coef     Fsqd
_refine_ls_matrix_type     full
_refine_ls_R_factor_all     0.0696
_refine_ls_R_factor_gt     0.0416
_refine_ls_wR_factor_gt     0.0878
_refine_ls_wR_factor_ref     0.0993
_refine_ls_goodness_of_fit_ref     1.025
_refine_ls_restrained_S_all     1.025
_refine_ls_number_reflns     12762
_refine_ls_number_parameters     626
_refine_ls_number_restraints     1
_refine_ls_hydrogen_treatment     constr
_refine_ls_weighting_scheme     calc
_refine_ls_weighting_details
         'calc w=1/[\s^2^(Fo^2^)+(0.0515P)^2^+0.2754P] where P=(Fo^2^+2Fc^2^)/3'
_atom_sites_solution_hydrogens     geom
_atom_sites_solution_primary     direct
_atom_sites_solution_secondary     difmap
_refine_ls_shift/su_max     0.001
_refine_ls_shift/su_mean     0.000
_refine_diff_density_max     0.648
_refine_diff_density_min     -0.273
_refine_ls_extinction_method     none
_refine_ls_extinction_coef     ?
_refine_ls_abs_structure_details
;
Flack (1983), 5232 Friedel pairs
;
_refine_ls_abs_structure_Flack     0.488(8)
loop_
    _atom_type_symbol
    _atom_type_description
    _atom_type_scat_dispersion_real
    _atom_type_scat_dispersion_imag
    _atom_type_scat_source
    'C' 'C' 0.0033 0.0016
                         'International Tables Vol C Tables 4.2.6.8 and 6.1.1.4'
    'H' 'H' 0.0000 0.0000
                         'International Tables Vol C Tables 4.2.6.8 and 6.1.1.4'
    'Cu' 'Cu' 0.3201 1.2651
                         'International Tables Vol C Tables 4.2.6.8 and 6.1.1.4'
    'N' 'N' 0.0061 0.0033
                         'International Tables Vol C Tables 4.2.6.8 and 6.1.1.4'
    'O' 'O' 0.0106 0.0060
                         'International Tables Vol C Tables 4.2.6.8 and 6.1.1.4'
_computing_data_collection
;
<i>APEX2</i> (Bruker, 2012)
;
_computing_cell_refinement
;
<i>SAINT</i> (Bruker, 2012)
;
_computing_data_reduction
;
<i>SAINT</i> (Bruker, 2012)
;
_computing_structure_solution
;
<i>SHELXS97</i> (Sheldrick, 2008)
;
_computing_structure_refinement
;
<i>SHELXL97</i> (Sheldrick, 2008)
;
_computing_molecular_graphics
;
<i>ORTEP-3 for Windows</i> (Farrugia, 2012)
;
_computing_publication_material
;
WinGX (Farrugia, 2012) and PLATON (Spek, 2009)
;
loop_
    _atom_site_type_symbol
    _atom_site_label
    _atom_site_fract_x
    _atom_site_fract_y
    _atom_site_fract_z
    _atom_site_U_iso_or_equiv
    _atom_site_adp_type
    _atom_site_calc_flag
    _atom_site_refinement_flags
    _atom_site_occupancy
    _atom_site_symmetry_multiplicity
    _atom_site_disorder_assembly
    _atom_site_disorder_group
    Cu Cu1 0.239902(12) 0.411564(19) 0.30231(3) 0.03970(9) Uani d . 1 1 . .
    Cu Cu2 0.280625(12) 0.30456(2) 0.18371(3) 0.04180(10) Uani d . 1 1 . .
    O O1 0.20128(7) 0.42725(13) 0.13420(18) 0.0509(6) Uani d . 1 1 . .
    O O2 0.22783(7) 0.32167(13) 0.04546(18) 0.0515(6) Uani d . 1 1 . .
    O O3 0.32599(7) 0.29941(16) 0.34120(17) 0.0535(5) Uani d . 1 1 . .
    O O4 0.28428(8) 0.37737(14) 0.45109(19) 0.0527(6) Uani d . 1 1 . .
    O O5 0.29283(9) 0.47641(15) 0.2605(2) 0.0615(6) Uani d . 1 1 . .
    O O6 0.31786(9) 0.39256(15) 0.1280(2) 0.0596(7) Uani d . 1 1 . .
    O O7 0.19297(7) 0.33013(14) 0.3270(2) 0.0507(6) Uani d . 1 1 . .
    O O8 0.23743(8) 0.23502(14) 0.2633(2) 0.0541(6) Uani d . 1 1 . .
    O O9 0.44557(8) 0.12811(17) 0.2878(2) 0.0652(6) Uani d . 1 1 . .
    O O10 0.06281(8) 0.55162(17) 0.2345(3) 0.0716(7) Uani d . 1 1 . .
    N N1 0.31634(9) 0.21015(16) 0.1016(2) 0.0443(6) Uani d . 1 1 . .
    N N2 0.46313(10) 0.06819(19) 0.1157(3) 0.0676(8) Uani d . 1 1 . .
    H H2A 0.4920 0.0571 0.1503 0.081 Uiso calc R 1 1 . .
    H H2B 0.4534 0.0542 0.0396 0.081 Uiso calc R 1 1 . .
    N N3 0.20298(9) 0.50200(15) 0.3904(2) 0.0426(6) Uani d . 1 1 . .
    N N4 0.04618(10) 0.60685(19) 0.4118(3) 0.0677(8) Uani d . 1 1 . .
    H H4A 0.0161 0.6123 0.3820 0.081 Uiso calc R 1 1 . .
    H H4B 0.0567 0.6223 0.4867 0.081 Uiso calc R 1 1 . .
    C C1 0.19966(11) 0.3779(2) 0.0476(3) 0.0458(7) Uani d . 1 1 . .
    C C2 0.16007(13) 0.38795(19) -0.0621(3) 0.0527(8) Uani d . 1 1 . .
    C C3 0.11368(14) 0.3644(2) -0.0520(4) 0.0672(10) Uani d . 1 1 . .
    C C4 0.07795(15) 0.3761(2) -0.1561(4) 0.0807(12) Uani d . 1 1 . .
    H H4 0.0465 0.3600 -0.1515 0.097 Uiso calc R 1 1 . .
    C C5 0.08796(16) 0.4107(3) -0.2648(3) 0.0781(12) Uani d . 1 1 . .
    C C6 0.13336(17) 0.4347(2) -0.2702(3) 0.0790(13) Uani d . 1 1 . .
    H H6 0.1399 0.4598 -0.3424 0.095 Uiso calc R 1 1 . .
    C C7 0.17125(14) 0.4234(2) -0.1717(3) 0.0624(9) Uani d . 1 1 . .
    C C8 0.10128(15) 0.3257(3) 0.0654(4) 0.1026(17) Uani d . 1 1 . .
    H H8A 0.0669 0.3274 0.0652 0.154 Uiso calc R 1 1 . .
    H H8B 0.1172 0.3525 0.1381 0.154 Uiso calc R 1 1 . .
    H H8C 0.1119 0.2729 0.0675 0.154 Uiso calc R 1 1 . .
    C C9 0.04713(19) 0.4217(3) -0.3750(4) 0.121(2) Uani d . 1 1 . .
    H H9A 0.0186 0.3952 -0.3574 0.181 Uiso calc R 1 1 . .
    H H9B 0.0570 0.4010 -0.4502 0.181 Uiso calc R 1 1 . .
    H H9C 0.0402 0.4759 -0.3863 0.181 Uiso calc R 1 1 . .
    C C10 0.22098(18) 0.4523(4) -0.1810(4) 0.0955(15) Uani d . 1 1 . .
    H H10A 0.2278 0.4454 -0.2652 0.143 Uiso calc R 1 1 . .
    H H10B 0.2441 0.4240 -0.1239 0.143 Uiso calc R 1 1 . .
    H H10C 0.2230 0.5063 -0.1597 0.143 Uiso calc R 1 1 . .
    C C11 0.31862(10) 0.33173(18) 0.4411(3) 0.0429(7) Uani d . 1 1 . .
    C C12 0.35379(10) 0.3143(2) 0.5561(2) 0.0437(7) Uani d . 1 1 . .
    C C13 0.40357(10) 0.3205(2) 0.5505(3) 0.0553(8) Uani d . 1 1 . .
    C C14 0.43536(11) 0.3010(3) 0.6573(3) 0.0687(10) Uani d . 1 1 . .
    H H14 0.4684 0.3058 0.6553 0.082 Uiso calc R 1 1 . .
    C C15 0.42023(13) 0.2751(2) 0.7651(3) 0.0631(10) Uani d . 1 1 . .
    C C16 0.37164(14) 0.2692(2) 0.7671(3) 0.0649(10) Uani d . 1 1 . .
    H H16 0.3609 0.2514 0.8399 0.078 Uiso calc R 1 1 . .
    C C17 0.33741(11) 0.2886(2) 0.6652(3) 0.0553(9) Uani d . 1 1 . .
    C C18 0.42314(14) 0.3460(3) 0.4338(4) 0.0879(14) Uani d . 1 1 . .
    H H18A 0.4014 0.3828 0.3890 0.132 Uiso calc R 1 1 . .
    H H18B 0.4262 0.3020 0.3812 0.132 Uiso calc R 1 1 . .
    H H18C 0.4543 0.3696 0.4567 0.132 Uiso calc R 1 1 . .
    C C19 0.45624(16) 0.2522(3) 0.8763(4) 0.0939(15) Uani d . 1 1 . .
    H H19A 0.4399 0.2452 0.9482 0.141 Uiso calc R 1 1 . .
    H H19B 0.4802 0.2920 0.8935 0.141 Uiso calc R 1 1 . .
    H H19C 0.4716 0.2046 0.8583 0.141 Uiso calc R 1 1 . .
    C C20 0.28484(13) 0.2766(3) 0.6738(4) 0.0895(17) Uani d . 1 1 . .
    H H20A 0.2816 0.2466 0.7473 0.134 Uiso calc R 1 1 . .
    H H20B 0.2698 0.2496 0.6005 0.134 Uiso calc R 1 1 . .
    H H20C 0.2694 0.3259 0.6793 0.134 Uiso calc R 1 1 . .
    C C21 0.32081(11) 0.4560(2) 0.1842(3) 0.0495(8) Uani d . 1 1 . .
    C C22 0.36131(12) 0.5106(2) 0.1680(3) 0.0508(8) Uani d . 1 1 . .
    C C23 0.40471(15) 0.4835(3) 0.1295(4) 0.0757(11) Uani d . 1 1 . .
    C C24 0.44281(16) 0.5350(3) 0.1284(5) 0.0941(15) Uani d . 1 1 . .
    H H24 0.4713 0.5166 0.1036 0.113 Uiso calc R 1 1 . .
    C C25 0.44094(15) 0.6109(3) 0.1614(4) 0.0848(13) Uani d . 1 1 . .
    C C26 0.39781(15) 0.6374(3) 0.1929(4) 0.0729(11) Uani d . 1 1 . .
    H H26 0.3949 0.6896 0.2117 0.087 Uiso calc R 1 1 . .
    C C27 0.35870(12) 0.5894(2) 0.1974(3) 0.0606(9) Uani d . 1 1 . .
    C C28 0.41129(19) 0.4012(3) 0.0869(6) 0.117(2) Uani d . 1 1 . .
    H H28A 0.4060 0.3660 0.1526 0.176 Uiso calc R 1 1 . .
    H H28B 0.4436 0.3947 0.0676 0.176 Uiso calc R 1 1 . .
    H H28C 0.3885 0.3906 0.0133 0.176 Uiso calc R 1 1 . .
    C C29 0.48412(19) 0.6644(4) 0.1659(6) 0.125(2) Uani d . 1 1 . .
    H H29A 0.4937 0.6818 0.2505 0.188 Uiso calc R 1 1 . .
    H H29B 0.4756 0.7082 0.1124 0.188 Uiso calc R 1 1 . .
    H H29C 0.5105 0.6371 0.1375 0.188 Uiso calc R 1 1 . .
    C C30 0.31381(15) 0.6275(3) 0.2358(6) 0.1002(17) Uani d . 1 1 . .
    H H30A 0.2854 0.6049 0.1891 0.150 Uiso calc R 1 1 . .
    H H30B 0.3144 0.6819 0.2185 0.150 Uiso calc R 1 1 . .
    H H30C 0.3134 0.6196 0.3240 0.150 Uiso calc R 1 1 . .
    C C31 0.20049(11) 0.2598(2) 0.3071(3) 0.0449(8) Uani d . 1 1 . .
    C C32 0.16422(12) 0.2020(2) 0.3347(3) 0.0522(8) Uani d . 1 1 . .
    C C33 0.13735(14) 0.2143(2) 0.4338(4) 0.0671(10) Uani d . 1 1 . .
    C C34 0.10455(18) 0.1582(3) 0.4569(4) 0.0922(14) Uani d . 1 1 . .
    H H34 0.0868 0.1662 0.5228 0.111 Uiso calc R 1 1 . .
    C C35 0.0967(2) 0.0922(3) 0.3890(6) 0.1039(17) Uani d . 1 1 . .
    C C36 0.12263(19) 0.0821(3) 0.2899(5) 0.0980(16) Uani d . 1 1 . .
    H H36 0.1173 0.0377 0.2410 0.118 Uiso calc R 1 1 . .
    C C37 0.15580(15) 0.1348(2) 0.2611(4) 0.0687(10) Uani d . 1 1 . .
    C C38 0.14293(17) 0.2838(3) 0.5166(4) 0.0919(14) Uani d . 1 1 . .
    H H38A 0.1767 0.2925 0.5453 0.138 Uiso calc R 1 1 . .
    H H38B 0.1262 0.2756 0.5875 0.138 Uiso calc R 1 1 . .
    H H38C 0.1295 0.3281 0.4702 0.138 Uiso calc R 1 1 . .
    C C39 0.0593(3) 0.0313(4) 0.4179(8) 0.193(4) Uani d . 1 1 . .
    H H39A 0.0600 -0.0122 0.3627 0.290 Uiso calc R 1 1 . .
    H H39B 0.0275 0.0538 0.4055 0.290 Uiso calc R 1 1 . .
    H H39C 0.0670 0.0145 0.5034 0.290 Uiso calc R 1 1 . .
    C C40 0.18033(17) 0.1189(3) 0.1461(4) 0.0982(15) Uani d . 1 1 . .
    H H40A 0.1788 0.1644 0.0946 0.147 Uiso calc R 1 1 . .
    H H40B 0.1641 0.0771 0.0988 0.147 Uiso calc R 1 1 . .
    H H40C 0.2135 0.1051 0.1723 0.147 Uiso calc R 1 1 . .
    C C41 0.36040(10) 0.18707(19) 0.1549(3) 0.0455(7) Uani d . 1 1 . .
    H H41 0.3755 0.2140 0.2246 0.055 Uiso calc R 1 1 . .
    C C42 0.38439(10) 0.12515(18) 0.1110(3) 0.0427(7) Uani d . 1 1 . .
    C C43 0.36146(12) 0.0844(2) 0.0096(3) 0.0565(8) Uani d . 1 1 . .
    H H43 0.3766 0.0423 -0.0218 0.068 Uiso calc R 1 1 . .
    C C44 0.31598(13) 0.1064(2) -0.0448(3) 0.0620(9) Uani d . 1 1 . .
    H H44 0.2998 0.0792 -0.1126 0.074 Uiso calc R 1 1 . .
    C C45 0.29488(11) 0.1698(2) 0.0032(3) 0.0515(8) Uani d . 1 1 . .
    H H45 0.2643 0.1852 -0.0347 0.062 Uiso calc R 1 1 . .
    C C46 0.43379(11) 0.10668(19) 0.1795(3) 0.0501(8) Uani d . 1 1 . .
    C C47 0.15598(10) 0.51250(18) 0.3511(3) 0.0418(7) Uani d . 1 1 . .
    H H47 0.1412 0.4809 0.2868 0.050 Uiso calc R 1 1 . .
    C C48 0.12797(10) 0.56738(19) 0.3998(3) 0.0446(7) Uani d . 1 1 . .
    C C49 0.15054(12) 0.61396(19) 0.4959(3) 0.0533(8) Uani d . 1 1 . .
    H H49 0.1332 0.6520 0.5313 0.064 Uiso calc R 1 1 . .
    C C50 0.19866(13) 0.6030(2) 0.5376(3) 0.0578(9) Uani d . 1 1 . .
    H H50 0.2144 0.6331 0.6025 0.069 Uiso calc R 1 1 . .
    C C51 0.22351(11) 0.5469(2) 0.4825(3) 0.0504(8) Uani d . 1 1 . .
    H H51 0.2563 0.5402 0.5113 0.060 Uiso calc R 1 1 . .
    C C52 0.07610(11) 0.5748(2) 0.3426(3) 0.0523(8) Uani d . 1 1 . .
loop_
    _atom_site_aniso_label
    _atom_site_aniso_U_11
    _atom_site_aniso_U_22
    _atom_site_aniso_U_33
    _atom_site_aniso_U_12
    _atom_site_aniso_U_13
    _atom_site_aniso_U_23
    Cu1 0.03574(17) 0.0471(2) 0.03418(17) 0.01540(16) -0.00220(12) -0.00320(16)
    Cu2 0.03820(18) 0.0504(2) 0.03404(16) 0.01698(16) -0.00414(12) -0.00630(16)
    O1 0.0585(12) 0.0539(15) 0.0354(10) 0.0202(11) -0.0096(9) -0.0022(9)
    O2 0.0514(12) 0.0569(15) 0.0402(11) 0.0185(11) -0.0137(8) -0.0064(10)
    O3 0.0450(11) 0.0702(15) 0.0398(10) 0.0234(12) -0.0125(8) -0.0096(11)
    O4 0.0459(12) 0.0701(15) 0.0379(11) 0.0196(11) -0.0085(9) -0.0090(10)
    O5 0.0594(14) 0.0630(16) 0.0648(15) 0.0031(12) 0.0180(12) -0.0096(12)
    O6 0.0591(14) 0.0650(17) 0.0556(14) -0.0006(11) 0.0117(11) -0.0136(12)
    O7 0.0409(11) 0.0566(15) 0.0546(13) 0.0093(10) 0.0073(10) 0.0002(10)
    O8 0.0474(13) 0.0546(14) 0.0610(14) 0.0163(11) 0.0100(11) 0.0038(11)
    O9 0.0413(12) 0.0855(18) 0.0675(16) 0.0228(12) 0.0033(10) -0.0023(14)
    O10 0.0397(12) 0.094(2) 0.0800(18) 0.0205(13) 0.0049(12) -0.0113(15)
    N1 0.0402(14) 0.0470(15) 0.0444(14) 0.0123(12) 0.0014(11) -0.0111(12)
    N2 0.0439(15) 0.075(2) 0.086(2) 0.0193(15) 0.0162(14) -0.0060(17)
    N3 0.0347(13) 0.0517(16) 0.0399(13) 0.0110(11) 0.0000(10) -0.0049(11)
    N4 0.0443(15) 0.083(2) 0.079(2) 0.0186(15) 0.0207(14) -0.0020(17)
    C1 0.0449(17) 0.0522(19) 0.0370(15) 0.0074(15) -0.0050(12) 0.0058(14)
    C2 0.063(2) 0.0490(19) 0.0398(16) 0.0163(15) -0.0152(14) -0.0035(13)
    C3 0.063(2) 0.066(2) 0.063(2) 0.0056(19) -0.0241(17) 0.0057(18)
    C4 0.070(2) 0.070(3) 0.087(3) 0.008(2) -0.040(2) -0.003(2)
    C5 0.099(3) 0.061(2) 0.058(2) 0.024(3) -0.043(2) -0.009(2)
    C6 0.116(4) 0.068(3) 0.0424(19) 0.020(2) -0.026(2) 0.0018(17)
    C7 0.080(2) 0.061(2) 0.0410(16) 0.013(2) -0.0097(15) -0.0024(16)
    C8 0.066(2) 0.138(5) 0.095(3) -0.022(3) -0.017(2) 0.039(3)
    C9 0.132(4) 0.113(4) 0.091(3) 0.038(4) -0.077(3) -0.015(3)
    C10 0.118(4) 0.114(4) 0.055(2) 0.002(3) 0.012(2) 0.013(2)
    C11 0.0367(15) 0.0481(18) 0.0405(15) 0.0096(13) -0.0058(11) -0.0015(13)
    C12 0.0389(14) 0.0513(19) 0.0367(13) 0.0109(14) -0.0093(11) 0.0003(14)
    C13 0.0410(16) 0.068(2) 0.0523(17) 0.0044(15) -0.0076(13) -0.0041(16)
    C14 0.0374(16) 0.090(3) 0.072(2) 0.0075(19) -0.0146(14) -0.018(2)
    C15 0.062(2) 0.070(2) 0.0477(19) 0.0130(18) -0.0232(16) -0.0085(16)
    C16 0.071(2) 0.079(3) 0.0398(17) 0.010(2) -0.0087(15) 0.0056(17)
    C17 0.0466(16) 0.074(3) 0.0427(16) 0.0091(16) -0.0047(12) 0.0017(16)
    C18 0.056(2) 0.134(4) 0.072(3) -0.020(3) 0.0045(19) 0.002(3)
    C19 0.087(3) 0.111(4) 0.069(3) 0.028(3) -0.040(2) -0.009(2)
    C20 0.054(2) 0.150(5) 0.065(2) 0.006(2) 0.0123(19) 0.023(3)
    C21 0.0439(17) 0.061(2) 0.0411(16) 0.0079(16) -0.0030(13) 0.0019(16)
    C22 0.0495(17) 0.059(2) 0.0427(16) 0.0067(16) 0.0032(14) 0.0028(15)
    C23 0.076(3) 0.081(3) 0.076(3) 0.000(2) 0.030(2) -0.005(2)
    C24 0.073(3) 0.097(4) 0.123(4) -0.001(3) 0.050(3) 0.008(3)
    C25 0.065(2) 0.099(4) 0.091(3) -0.014(2) 0.015(2) 0.013(3)
    C26 0.075(3) 0.072(3) 0.070(2) -0.005(2) 0.002(2) 0.001(2)
    C27 0.0500(19) 0.071(3) 0.055(2) 0.0028(18) -0.0093(15) -0.0002(18)
    C28 0.109(4) 0.096(4) 0.165(5) 0.016(3) 0.085(4) -0.014(4)
    C29 0.095(4) 0.124(5) 0.163(6) -0.040(3) 0.040(4) 0.010(4)
    C30 0.059(2) 0.064(3) 0.173(5) 0.008(2) -0.001(3) -0.016(3)
    C31 0.0452(18) 0.055(2) 0.0322(14) 0.0157(15) -0.0033(12) 0.0054(13)
    C32 0.0571(19) 0.052(2) 0.0453(17) 0.0112(16) 0.0001(14) 0.0084(15)
    C33 0.069(2) 0.076(3) 0.059(2) 0.003(2) 0.0191(18) 0.0084(19)
    C34 0.102(3) 0.104(4) 0.079(3) -0.004(3) 0.040(3) 0.015(3)
    C35 0.119(4) 0.089(4) 0.110(4) -0.030(3) 0.039(3) 0.011(3)
    C36 0.116(4) 0.069(3) 0.110(4) -0.019(3) 0.019(3) -0.003(3)
    C37 0.071(2) 0.064(2) 0.070(2) 0.003(2) 0.0060(19) 0.001(2)
    C38 0.102(3) 0.105(4) 0.080(3) -0.003(3) 0.052(3) -0.012(3)
    C39 0.249(10) 0.116(6) 0.240(10) -0.080(6) 0.123(9) -0.005(6)
    C40 0.102(3) 0.103(4) 0.091(3) -0.011(3) 0.017(3) -0.051(3)
    C41 0.0357(15) 0.0547(19) 0.0455(16) 0.0095(14) 0.0040(12) -0.0031(14)
    C42 0.0355(14) 0.0430(16) 0.0519(17) 0.0049(13) 0.0140(13) 0.0034(14)
    C43 0.059(2) 0.0456(19) 0.067(2) 0.0119(16) 0.0185(17) -0.0113(16)
    C44 0.058(2) 0.067(2) 0.059(2) 0.0052(18) 0.0034(16) -0.0252(18)
    C45 0.0437(16) 0.064(2) 0.0456(16) 0.0121(16) 0.0026(13) -0.0119(15)
    C46 0.0408(16) 0.0447(18) 0.067(2) 0.0086(14) 0.0162(15) 0.0073(16)
    C47 0.0399(15) 0.0433(17) 0.0415(15) 0.0073(13) 0.0031(12) -0.0060(13)
    C48 0.0370(15) 0.0455(17) 0.0534(18) 0.0042(14) 0.0136(13) 0.0031(14)
    C49 0.0557(19) 0.0428(18) 0.065(2) 0.0053(15) 0.0224(16) -0.0139(16)
    C50 0.062(2) 0.057(2) 0.0554(19) -0.0052(17) 0.0093(16) -0.0178(16)
    C51 0.0388(16) 0.062(2) 0.0492(17) 0.0019(15) 0.0005(13) -0.0077(15)
    C52 0.0390(16) 0.0495(19) 0.070(2) 0.0109(14) 0.0142(15) 0.0038(17)
_geom_special_details
;
 All esds (except the esd in the dihedral angle between two l.s. planes)
 are estimated using the full covariance matrix.  The cell esds are taken
 into account individually in the estimation of esds in distances, angles
 and torsion angles; correlations between esds in cell parameters are only
 used when they are defined by crystal symmetry.  An approximate (isotropic)
 treatment of cell esds is used for estimating esds involving l.s. planes.
;
loop_
    _geom_bond_atom_site_label_1
    _geom_bond_atom_site_label_2
    _geom_bond_site_symmetry_2
    _geom_bond_distance
    _geom_bond_publ_flag
    Cu1 Cu2 . 2.5990(4) ?
    Cu1 O1 . 1.9874(18) yes
    Cu1 O4 . 1.970(2) yes
    Cu1 O5 . 1.958(2) yes
    Cu1 O7 . 1.967(2) yes
    Cu1 N3 . 2.164(2) yes
    Cu2 O2 . 1.9611(18) yes
    Cu2 O3 . 1.9671(18) yes
    Cu2 O6 . 1.983(3) yes
    Cu2 O8 . 1.981(2) yes
    Cu2 N1 . 2.165(2) yes
    O1 C1 . 1.258(4) y
    O2 C1 . 1.253(4) y
    O3 C11 . 1.254(3) y
    O4 C11 . 1.258(3) y
    O5 C21 . 1.262(4) y
    O6 C21 . 1.248(4) y
    O7 C31 . 1.258(4) y
    O8 C31 . 1.268(4) y
    O9 C46 . 1.222(4) ?
    O10 C52 . 1.236(4) ?
    N1 C41 . 1.342(4) ?
    N1 C45 . 1.336(4) ?
    N2 H2A . 0.8600 ?
    N2 H2B . 0.8600 ?
    N3 C47 . 1.333(4) ?
    N3 C51 . 1.323(4) ?
    N4 H4A . 0.8600 ?
    N4 H4B . 0.8600 ?
    C1 C2 . 1.508(4) ?
    C2 C3 . 1.377(5) ?
    C2 C7 . 1.402(5) ?
    C3 C4 . 1.404(5) ?
    C3 C8 . 1.512(6) ?
    C4 H4 . 0.9300 ?
    C5 C4 . 1.377(6) ?
    C5 C6 . 1.343(6) ?
    C5 C9 . 1.535(5) ?
    C6 H6 . 0.9300 ?
    C7 C6 . 1.400(5) ?
    C7 C10 . 1.493(6) ?
    C8 H8A . 0.9600 ?
    C8 H8B . 0.9600 ?
    C8 H8C . 0.9600 ?
    C9 H9A . 0.9600 ?
    C9 H9B . 0.9600 ?
    C9 H9C . 0.9600 ?
    C10 H10A . 0.9600 ?
    C10 H10B . 0.9600 ?
    C10 H10C . 0.9600 ?
    C12 C11 . 1.496(4) ?
    C12 C13 . 1.404(4) ?
    C12 C17 . 1.392(4) ?
    C13 C14 . 1.390(4) ?
    C13 C18 . 1.505(5) ?
    C14 H14 . 0.9300 ?
    C15 C14 . 1.364(5) ?
    C15 C16 . 1.364(5) ?
    C15 C19 . 1.502(5) ?
    C16 H16 . 0.9300 ?
    C17 C16 . 1.388(4) ?
    C17 C20 . 1.498(5) ?
    C18 H18A . 0.9600 ?
    C18 H18B . 0.9600 ?
    C18 H18C . 0.9600 ?
    C19 H19A . 0.9600 ?
    C19 H19B . 0.9600 ?
    C19 H19C . 0.9600 ?
    C20 H20A . 0.9600 ?
    C20 H20B . 0.9600 ?
    C20 H20C . 0.9600 ?
    C21 C22 . 1.502(5) ?
    C22 C23 . 1.415(5) ?
    C22 C27 . 1.403(5) ?
    C24 C25 . 1.362(7) ?
    C24 C23 . 1.388(6) ?
    C24 H24 . 0.9300 ?
    C25 C29 . 1.514(6) ?
    C26 C25 . 1.375(6) ?
    C26 C27 . 1.377(6) ?
    C26 H26 . 0.9300 ?
    C27 C30 . 1.523(6) ?
    C28 C23 . 1.515(6) ?
    C28 H28A . 0.9600 ?
    C28 H28B . 0.9600 ?
    C28 H28C . 0.9600 ?
    C29 H29A . 0.9600 ?
    C29 H29B . 0.9600 ?
    C29 H29C . 0.9600 ?
    C30 H30A . 0.9600 ?
    C30 H30B . 0.9600 ?
    C30 H30C . 0.9600 ?
    C31 C32 . 1.482(5) ?
    C32 C33 . 1.404(5) ?
    C32 C37 . 1.406(5) ?
    C34 C33 . 1.380(6) ?
    C34 C35 . 1.356(7) ?
    C34 H34 . 0.9300 ?
    C35 C36 . 1.382(7) ?
    C35 C39 . 1.547(7) ?
    C36 H36 . 0.9300 ?
    C37 C36 . 1.366(6) ?
    C37 C40 . 1.522(5) ?
    C38 C33 . 1.491(6) ?
    C38 H38A . 0.9600 ?
    C38 H38B . 0.9600 ?
    C38 H38C . 0.9600 ?
    C39 H39A . 0.9600 ?
    C39 H39B . 0.9600 ?
    C39 H39C . 0.9600 ?
    C40 H40A . 0.9600 ?
    C40 H40B . 0.9600 ?
    C40 H40C . 0.9600 ?
    C41 C42 . 1.381(4) ?
    C41 H41 . 0.9300 ?
    C42 C43 . 1.377(5) ?
    C42 C46 . 1.502(4) ?
    C43 C44 . 1.374(5) ?
    C43 H43 . 0.9300 ?
    C44 H44 . 0.9300 ?
    C45 C44 . 1.379(5) ?
    C45 H45 . 0.9300 ?
    C46 N2 . 1.321(4) ?
    C47 H47 . 0.9300 ?
    C48 C52 . 1.496(4) ?
    C48 C47 . 1.379(4) ?
    C48 C49 . 1.389(5) ?
    C49 C50 . 1.368(5) ?
    C49 H49 . 0.9300 ?
    C50 C51 . 1.374(5) ?
    C50 H50 . 0.9300 ?
    C51 H51 . 0.9300 ?
    C52 N4 . 1.317(4) ?
loop_
    _geom_angle_atom_site_label_1
    _geom_angle_atom_site_label_2
    _geom_angle_atom_site_label_3
    _geom_angle_site_symmetry_1
    _geom_angle_site_symmetry_3
    _geom_angle
    _geom_angle_publ_flag
    O1 Cu1 Cu2 . . 82.47(6) ?
    O4 Cu1 Cu2 . . 85.23(6) ?
    O5 Cu1 Cu2 . . 84.10(7) ?
    O7 Cu1 Cu2 . . 84.47(7) ?
    N3 Cu1 Cu2 . . 176.46(6) ?
    O4 Cu1 O1 . . 167.66(9) ?
    O5 Cu1 O1 . . 92.42(10) ?
    O7 Cu1 O1 . . 86.28(9) ?
    O5 Cu1 O4 . . 87.16(10) ?
    O7 Cu1 O4 . . 91.69(10) ?
    O5 Cu1 O7 . . 168.56(10) ?
    O1 Cu1 N3 . . 93.99(9) ?
    O4 Cu1 N3 . . 98.31(9) ?
    O5 Cu1 N3 . . 96.28(10) ?
    O7 Cu1 N3 . . 95.14(9) ?
    O2 Cu2 Cu1 . . 86.03(6) ?
    O3 Cu2 Cu1 . . 83.25(7) ?
    O6 Cu2 Cu1 . . 83.53(7) ?
    O8 Cu2 Cu1 . . 83.33(7) ?
    N1 Cu2 Cu1 . . 174.66(7) ?
    O2 Cu2 O3 . . 169.03(9) ?
    O2 Cu2 O6 . . 91.44(10) ?
    O3 Cu2 O6 . . 89.65(11) ?
    O8 Cu2 O6 . . 166.79(10) ?
    O2 Cu2 O8 . . 88.92(9) ?
    O3 Cu2 O8 . . 87.55(10) ?
    O2 Cu2 N1 . . 98.31(9) ?
    O3 Cu2 N1 . . 92.28(9) ?
    O6 Cu2 N1 . . 99.40(9) ?
    O8 Cu2 N1 . . 93.61(10) ?
    C1 O1 Cu1 . . 122.58(19) ?
    C1 O2 Cu2 . . 120.58(19) ?
    C11 O3 Cu2 . . 123.63(18) ?
    C11 O4 Cu1 . . 121.18(18) ?
    C21 O5 Cu1 . . 123.2(2) ?
    C21 O6 Cu2 . . 121.9(2) ?
    C31 O7 Cu1 . . 122.6(2) ?
    C31 O8 Cu2 . . 122.2(2) ?
    C41 N1 Cu2 . . 119.8(2) ?
    C45 N1 Cu2 . . 122.4(2) ?
    C45 N1 C41 . . 117.6(3) ?
    C46 N2 H2A . . 120.0 ?
    C46 N2 H2B . . 120.0 ?
    H2A N2 H2B . . 120.0 ?
    C47 N3 Cu1 . . 117.9(2) ?
    C51 N3 Cu1 . . 124.7(2) ?
    C51 N3 C47 . . 117.4(3) ?
    C52 N4 H4A . . 120.0 ?
    C52 N4 H4B . . 120.0 ?
    H4A N4 H4B . . 120.0 ?
    O1 C1 C2 . . 116.5(3) ?
    O2 C1 O1 . . 125.7(3) ?
    O2 C1 C2 . . 117.8(3) ?
    C3 C2 C1 . . 119.8(3) ?
    C3 C2 C7 . . 121.3(3) ?
    C7 C2 C1 . . 118.8(3) ?
    C2 C3 C4 . . 117.6(4) ?
    C2 C3 C8 . . 121.8(3) ?
    C4 C3 C8 . . 120.6(4) ?
    C3 C4 H4 . . 118.9 ?
    C5 C4 C3 . . 122.2(4) ?
    C5 C4 H4 . . 118.9 ?
    C4 C5 C9 . . 119.4(5) ?
    C6 C5 C4 . . 118.6(3) ?
    C6 C5 C9 . . 122.0(4) ?
    C5 C6 C7 . . 122.7(4) ?
    C5 C6 H6 . . 118.7 ?
    C7 C6 H6 . . 118.7 ?
    C2 C7 C10 . . 121.6(3) ?
    C6 C7 C2 . . 117.6(4) ?
    C6 C7 C10 . . 120.8(4) ?
    C3 C8 H8A . . 109.5 ?
    C3 C8 H8B . . 109.5 ?
    C3 C8 H8C . . 109.5 ?
    H8A C8 H8B . . 109.5 ?
    H8A C8 H8C . . 109.5 ?
    H8B C8 H8C . . 109.5 ?
    C5 C9 H9A . . 109.5 ?
    C5 C9 H9B . . 109.5 ?
    C5 C9 H9C . . 109.5 ?
    H9A C9 H9B . . 109.5 ?
    H9A C9 H9C . . 109.5 ?
    H9B C9 H9C . . 109.5 ?
    C7 C10 H10A . . 109.5 ?
    C7 C10 H10B . . 109.5 ?
    C7 C10 H10C . . 109.5 ?
    H10A C10 H10B . . 109.5 ?
    H10A C10 H10C . . 109.5 ?
    H10B C10 H10C . . 109.5 ?
    O3 C11 O4 . . 124.9(3) ?
    O3 C11 C12 . . 116.8(2) ?
    O4 C11 C12 . . 118.3(3) ?
    C13 C12 C11 . . 119.1(3) ?
    C17 C12 C11 . . 120.4(2) ?
    C17 C12 C13 . . 120.4(3) ?
    C12 C13 C18 . . 122.5(3) ?
    C14 C13 C12 . . 117.8(3) ?
    C14 C13 C18 . . 119.7(3) ?
    C13 C14 H14 . . 118.5 ?
    C15 C14 C13 . . 122.9(3) ?
    C15 C14 H14 . . 118.5 ?
    C14 C15 C19 . . 120.6(4) ?
    C16 C15 C14 . . 117.9(3) ?
    C16 C15 C19 . . 121.5(4) ?
    C15 C16 C17 . . 122.9(3) ?
    C15 C16 H16 . . 118.5 ?
    C17 C16 H16 . . 118.5 ?
    C12 C17 C20 . . 122.6(3) ?
    C16 C17 C12 . . 118.1(3) ?
    C16 C17 C20 . . 119.2(3) ?
    C13 C18 H18A . . 109.5 ?
    C13 C18 H18B . . 109.5 ?
    C13 C18 H18C . . 109.5 ?
    H18A C18 H18B . . 109.5 ?
    H18A C18 H18C . . 109.5 ?
    H18B C18 H18C . . 109.5 ?
    C15 C19 H19A . . 109.5 ?
    C15 C19 H19B . . 109.5 ?
    C15 C19 H19C . . 109.5 ?
    H19A C19 H19B . . 109.5 ?
    H19A C19 H19C . . 109.5 ?
    H19B C19 H19C . . 109.5 ?
    C17 C20 H20A . . 109.5 ?
    C17 C20 H20B . . 109.5 ?
    C17 C20 H20C . . 109.5 ?
    H20A C20 H20B . . 109.5 ?
    H20A C20 H20C . . 109.5 ?
    H20B C20 H20C . . 109.5 ?
    O5 C21 C22 . . 116.5(3) ?
    O6 C21 O5 . . 123.8(3) ?
    O6 C21 C22 . . 119.6(3) ?
    C23 C22 C21 . . 121.1(3) ?
    C27 C22 C21 . . 121.3(3) ?
    C27 C22 C23 . . 117.5(3) ?
    C22 C23 C28 . . 123.0(4) ?
    C24 C23 C22 . . 118.7(4) ?
    C24 C23 C28 . . 118.3(4) ?
    C23 C24 H24 . . 118.1 ?
    C25 C24 C23 . . 123.8(4) ?
    C25 C24 H24 . . 118.1 ?
    C24 C25 C26 . . 116.9(4) ?
    C24 C25 C29 . . 122.4(4) ?
    C26 C25 C29 . . 120.7(5) ?
    C25 C26 C27 . . 122.3(4) ?
    C25 C26 H26 . . 118.8 ?
    C27 C26 H26 . . 118.8 ?
    C26 C27 C22 . . 120.7(4) ?
    C26 C27 C30 . . 115.9(4) ?
    C22 C27 C30 . . 123.4(4) ?
    C23 C28 H28A . . 109.5 ?
    C23 C28 H28B . . 109.5 ?
    C23 C28 H28C . . 109.5 ?
    H28A C28 H28B . . 109.5 ?
    H28A C28 H28C . . 109.5 ?
    H28B C28 H28C . . 109.5 ?
    C25 C29 H29A . . 109.5 ?
    C25 C29 H29B . . 109.5 ?
    C25 C29 H29C . . 109.5 ?
    H29A C29 H29B . . 109.5 ?
    H29A C29 H29C . . 109.5 ?
    H29B C29 H29C . . 109.5 ?
    C27 C30 H30A . . 109.5 ?
    C27 C30 H30B . . 109.5 ?
    C27 C30 H30C . . 109.5 ?
    H30A C30 H30B . . 109.5 ?
    H30A C30 H30C . . 109.5 ?
    H30B C30 H30C . . 109.5 ?
    O7 C31 O8 . . 123.6(3) ?
    O7 C31 C32 . . 118.8(3) ?
    O8 C31 C32 . . 117.5(3) ?
    C33 C32 C31 . . 120.3(3) ?
    C33 C32 C37 . . 119.2(3) ?
    C37 C32 C31 . . 120.5(3) ?
    C32 C33 C38 . . 123.6(4) ?
    C34 C33 C32 . . 118.1(4) ?
    C34 C33 C38 . . 118.3(4) ?
    C33 C34 H34 . . 118.2 ?
    C35 C34 C33 . . 123.6(4) ?
    C35 C34 H34 . . 118.2 ?
    C34 C35 C36 . . 117.4(4) ?
    C34 C35 C39 . . 121.7(5) ?
    C36 C35 C39 . . 120.8(6) ?
    C35 C36 H36 . . 118.8 ?
    C37 C36 C35 . . 122.5(5) ?
    C37 C36 H36 . . 118.8 ?
    C32 C37 C40 . . 123.3(4) ?
    C36 C37 C32 . . 119.2(4) ?
    C36 C37 C40 . . 117.5(4) ?
    C33 C38 H38A . . 109.5 ?
    C33 C38 H38B . . 109.5 ?
    C33 C38 H38C . . 109.5 ?
    H38A C38 H38B . . 109.5 ?
    H38A C38 H38C . . 109.5 ?
    H38B C38 H38C . . 109.5 ?
    C35 C39 H39A . . 109.5 ?
    C35 C39 H39B . . 109.5 ?
    C35 C39 H39C . . 109.5 ?
    H39A C39 H39B . . 109.5 ?
    H39A C39 H39C . . 109.5 ?
    H39B C39 H39C . . 109.5 ?
    C37 C40 H40A . . 109.5 ?
    C37 C40 H40B . . 109.5 ?
    C37 C40 H40C . . 109.5 ?
    H40A C40 H40B . . 109.5 ?
    H40A C40 H40C . . 109.5 ?
    H40B C40 H40C . . 109.5 ?
    N1 C41 C42 . . 123.0(3) ?
    N1 C41 H41 . . 118.5 ?
    C42 C41 H41 . . 118.5 ?
    C41 C42 C46 . . 116.9(3) ?
    C43 C42 C41 . . 118.3(3) ?
    C43 C42 C46 . . 124.8(3) ?
    C42 C43 H43 . . 120.2 ?
    C44 C43 C42 . . 119.5(3) ?
    C44 C43 H43 . . 120.2 ?
    C43 C44 C45 . . 118.6(3) ?
    C43 C44 H44 . . 120.7 ?
    C45 C44 H44 . . 120.7 ?
    N1 C45 C44 . . 123.0(3) ?
    N1 C45 H45 . . 118.5 ?
    C44 C45 H45 . . 118.5 ?
    O9 C46 N2 . . 123.0(3) ?
    O9 C46 C42 . . 120.4(3) ?
    N2 C46 C42 . . 116.5(3) ?
    N3 C47 C48 . . 124.0(3) ?
    N3 C47 H47 . . 118.0 ?
    C48 C47 H47 . . 118.0 ?
    C47 C48 C49 . . 117.4(3) ?
    C47 C48 C52 . . 118.1(3) ?
    C49 C48 C52 . . 124.5(3) ?
    C48 C49 H49 . . 120.5 ?
    C50 C49 C48 . . 118.9(3) ?
    C50 C49 H49 . . 120.5 ?
    C49 C50 C51 . . 119.3(3) ?
    C49 C50 H50 . . 120.4 ?
    C51 C50 H50 . . 120.4 ?
    N3 C51 C50 . . 123.0(3) ?
    N3 C51 H51 . . 118.5 ?
    C50 C51 H51 . . 118.5 ?
    O10 C52 N4 . . 122.6(3) ?
    O10 C52 C48 . . 120.1(3) ?
    N4 C52 C48 . . 117.3(3) ?
loop_
    _geom_torsion_atom_site_label_1
    _geom_torsion_atom_site_label_2
    _geom_torsion_atom_site_label_3
    _geom_torsion_atom_site_label_4
    _geom_torsion_site_symmetry_1
    _geom_torsion_site_symmetry_2
    _geom_torsion_site_symmetry_3
    _geom_torsion_site_symmetry_4
    _geom_torsion
    _geom_torsion_publ_flag
    O1 Cu1 Cu2 O2 . . . . -10.92(9) ?
    O1 Cu1 Cu2 O3 . . . . 171.40(11) ?
    O1 Cu1 Cu2 O6 . . . . 80.98(10) ?
    O1 Cu1 Cu2 O8 . . . . -100.30(10) ?
    O4 Cu1 Cu2 O2 . . . . 168.21(10) ?
    O4 Cu1 Cu2 O3 . . . . -9.47(11) ?
    O4 Cu1 Cu2 O6 . . . . -99.89(10) ?
    O4 Cu1 Cu2 O8 . . . . 78.84(10) ?
    O5 Cu1 Cu2 O2 . . . . -104.16(10) ?
    O5 Cu1 Cu2 O3 . . . . 78.16(11) ?
    O5 Cu1 Cu2 O6 . . . . -12.25(11) ?
    O5 Cu1 Cu2 O8 . . . . 166.47(10) ?
    O7 Cu1 Cu2 O2 . . . . 76.04(10) ?
    O7 Cu1 Cu2 O3 . . . . -101.64(10) ?
    O7 Cu1 Cu2 O6 . . . . 167.94(10) ?
    O7 Cu1 Cu2 O8 . . . . -13.33(9) ?
    Cu2 Cu1 O1 C1 . . . . 16.1(2) ?
    O4 Cu1 O1 C1 . . . . 12.1(6) ?
    O5 Cu1 O1 C1 . . . . 99.8(2) ?
    O7 Cu1 O1 C1 . . . . -68.8(2) ?
    N3 Cu1 O1 C1 . . . . -163.7(2) ?
    Cu2 Cu1 O4 C11 . . . . 10.9(2) ?
    O1 Cu1 O4 C11 . . . . 15.0(6) ?
    O5 Cu1 O4 C11 . . . . -73.4(2) ?
    O7 Cu1 O4 C11 . . . . 95.2(2) ?
    N3 Cu1 O4 C11 . . . . -169.3(2) ?
    Cu2 Cu1 O5 C21 . . . . 11.1(3) ?
    O1 Cu1 O5 C21 . . . . -71.1(3) ?
    O4 Cu1 O5 C21 . . . . 96.6(3) ?
    O7 Cu1 O5 C21 . . . . 12.1(7) ?
    N3 Cu1 O5 C21 . . . . -165.4(3) ?
    Cu2 Cu1 O7 C31 . . . . 13.6(2) ?
    O1 Cu1 O7 C31 . . . . 96.4(2) ?
    O5 Cu1 O7 C31 . . . . 12.6(7) ?
    O4 Cu1 O7 C31 . . . . -71.4(2) ?
    N3 Cu1 O7 C31 . . . . -169.9(2) ?
    O1 Cu1 N3 C47 . . . . 35.0(2) ?
    O1 Cu1 N3 C51 . . . . -146.3(3) ?
    O4 Cu1 N3 C47 . . . . -144.1(2) ?
    O4 Cu1 N3 C51 . . . . 34.6(3) ?
    O5 Cu1 N3 C47 . . . . 127.9(2) ?
    O5 Cu1 N3 C51 . . . . -53.4(3) ?
    O7 Cu1 N3 C47 . . . . -51.6(2) ?
    O7 Cu1 N3 C51 . . . . 127.1(3) ?
    Cu1 Cu2 O2 C1 . . . . 9.9(2) ?
    O3 Cu2 O2 C1 . . . . 22.1(7) ?
    O6 Cu2 O2 C1 . . . . -73.5(2) ?
    O8 Cu2 O2 C1 . . . . 93.3(2) ?
    N1 Cu2 O2 C1 . . . . -173.2(2) ?
    Cu1 Cu2 O3 C11 . . . . 11.8(3) ?
    O2 Cu2 O3 C11 . . . . -0.4(8) ?
    O6 Cu2 O3 C11 . . . . 95.4(3) ?
    O8 Cu2 O3 C11 . . . . -71.7(3) ?
    N1 Cu2 O3 C11 . . . . -165.3(3) ?
    Cu1 Cu2 O6 C21 . . . . 18.6(3) ?
    O2 Cu2 O6 C21 . . . . 104.4(3) ?
    O3 Cu2 O6 C21 . . . . -64.6(3) ?
    O8 Cu2 O6 C21 . . . . 13.0(6) ?
    N1 Cu2 O6 C21 . . . . -156.9(3) ?
    Cu1 Cu2 O8 C31 . . . . 18.5(2) ?
    O2 Cu2 O8 C31 . . . . -67.6(2) ?
    O3 Cu2 O8 C31 . . . . 102.0(2) ?
    O6 Cu2 O8 C31 . . . . 24.1(6) ?
    N1 Cu2 O8 C31 . . . . -165.9(2) ?
    O2 Cu2 N1 C41 . . . . 168.5(2) ?
    O2 Cu2 N1 C45 . . . . -15.9(3) ?
    O3 Cu2 N1 C41 . . . . -14.4(3) ?
    O3 Cu2 N1 C45 . . . . 161.2(3) ?
    O6 Cu2 N1 C41 . . . . 75.6(3) ?
    O6 Cu2 N1 C45 . . . . -108.8(3) ?
    O8 Cu2 N1 C41 . . . . -102.1(3) ?
    O8 Cu2 N1 C45 . . . . 73.5(3) ?
    Cu1 O1 C1 O2 . . . . -14.3(4) ?
    Cu1 O1 C1 C2 . . . . 165.4(2) ?
    Cu2 O2 C1 O1 . . . . -0.7(4) ?
    Cu2 O2 C1 C2 . . . . 179.6(2) ?
    Cu2 O3 C11 O4 . . . . -7.4(5) ?
    Cu2 O3 C11 C12 . . . . 172.9(2) ?
    Cu1 O4 C11 O3 . . . . -5.7(4) ?
    Cu1 O4 C11 C12 . . . . 174.0(2) ?
    Cu2 O6 C21 O5 . . . . -16.6(5) ?
    Cu2 O6 C21 C22 . . . . 159.6(2) ?
    Cu1 O7 C31 O8 . . . . -3.9(4) ?
    Cu1 O7 C31 C32 . . . . 176.79(19) ?
    Cu2 O8 C31 O7 . . . . -14.5(4) ?
    Cu2 O8 C31 C32 . . . . 164.9(2) ?
    Cu2 N1 C41 C42 . . . . 177.1(2) ?
    C45 N1 C41 C42 . . . . 1.3(5) ?
    Cu2 N1 C45 C44 . . . . -175.6(3) ?
    C41 N1 C45 C44 . . . . 0.0(5) ?
    Cu1 N3 C47 C48 . . . . 179.3(2) ?
    C51 N3 C47 C48 . . . . 0.5(5) ?
    Cu1 N3 C51 C50 . . . . -178.9(3) ?
    C47 N3 C51 C50 . . . . -0.2(5) ?
    O1 C1 C2 C3 . . . . -79.3(4) ?
    O1 C1 C2 C7 . . . . 98.9(4) ?
    O2 C1 C2 C3 . . . . 100.5(4) ?
    O2 C1 C2 C7 . . . . -81.3(4) ?
    C1 C2 C3 C4 . . . . 179.0(3) ?
    C1 C2 C3 C8 . . . . -2.2(6) ?
    C7 C2 C3 C4 . . . . 0.9(6) ?
    C7 C2 C3 C8 . . . . 179.7(4) ?
    C1 C2 C7 C6 . . . . -177.6(3) ?
    C1 C2 C7 C10 . . . . -1.0(5) ?
    C3 C2 C7 C6 . . . . 0.6(5) ?
    C3 C2 C7 C10 . . . . 177.1(4) ?
    C2 C3 C4 C5 . . . . -0.8(6) ?
    C8 C3 C4 C5 . . . . -179.6(4) ?
    C6 C5 C4 C3 . . . . -0.8(6) ?
    C9 C5 C4 C3 . . . . -180.0(4) ?
    C4 C5 C6 C7 . . . . 2.4(7) ?
    C9 C5 C6 C7 . . . . -178.5(4) ?
    C2 C7 C6 C5 . . . . -2.3(6) ?
    C10 C7 C6 C5 . . . . -178.9(4) ?
    C13 C12 C11 O3 . . . . 49.5(4) ?
    C13 C12 C11 O4 . . . . -130.2(3) ?
    C17 C12 C11 O3 . . . . -127.3(3) ?
    C17 C12 C11 O4 . . . . 53.0(5) ?
    C11 C12 C13 C14 . . . . -177.5(3) ?
    C11 C12 C13 C18 . . . . 1.6(6) ?
    C17 C12 C13 C14 . . . . -0.7(5) ?
    C17 C12 C13 C18 . . . . 178.4(4) ?
    C11 C12 C17 C16 . . . . 176.5(3) ?
    C11 C12 C17 C20 . . . . 0.4(6) ?
    C13 C12 C17 C16 . . . . -0.2(5) ?
    C13 C12 C17 C20 . . . . -176.4(4) ?
    C12 C13 C14 C15 . . . . 1.2(6) ?
    C18 C13 C14 C15 . . . . -177.9(4) ?
    C16 C15 C14 C13 . . . . -0.7(6) ?
    C19 C15 C14 C13 . . . . 177.8(4) ?
    C14 C15 C16 C17 . . . . -0.3(6) ?
    C19 C15 C16 C17 . . . . -178.9(4) ?
    C12 C17 C16 C15 . . . . 0.8(6) ?
    C20 C17 C16 C15 . . . . 177.0(4) ?
    O6 C21 O5 Cu1 . . . . -0.3(5) ?
    C22 C21 O5 Cu1 . . . . -176.7(2) ?
    O5 C21 C22 C23 . . . . 153.9(3) ?
    O5 C21 C22 C27 . . . . -22.3(5) ?
    O6 C21 C22 C23 . . . . -22.6(5) ?
    O6 C21 C22 C27 . . . . 161.2(3) ?
    C21 C22 C23 C24 . . . . -173.5(4) ?
    C21 C22 C23 C28 . . . . 7.8(6) ?
    C27 C22 C23 C24 . . . . 2.8(6) ?
    C27 C22 C23 C28 . . . . -175.9(4) ?
    C21 C22 C27 C26 . . . . 174.1(3) ?
    C21 C22 C27 C30 . . . . -5.8(6) ?
    C23 C22 C27 C26 . . . . -2.2(5) ?
    C23 C22 C27 C30 . . . . 177.8(4) ?
    C25 C24 C23 C22 . . . . -0.5(8) ?
    C25 C24 C23 C28 . . . . 178.3(5) ?
    C23 C24 C25 C26 . . . . -2.5(8) ?
    C23 C24 C25 C29 . . . . 176.6(5) ?
    C27 C26 C25 C24 . . . . 3.2(7) ?
    C27 C26 C25 C29 . . . . -175.9(4) ?
    C25 C26 C27 C22 . . . . -0.9(6) ?
    C25 C26 C27 C30 . . . . 179.1(4) ?
    O7 C31 C32 C33 . . . . -32.4(4) ?
    O7 C31 C32 C37 . . . . 146.7(3) ?
    O8 C31 C32 C33 . . . . 148.2(3) ?
    O8 C31 C32 C37 . . . . -32.6(4) ?
    C31 C32 C33 C34 . . . . -179.0(4) ?
    C31 C32 C33 C38 . . . . -0.1(6) ?
    C37 C32 C33 C34 . . . . 1.8(5) ?
    C37 C32 C33 C38 . . . . -179.3(4) ?
    C31 C32 C37 C36 . . . . 179.1(4) ?
    C31 C32 C37 C40 . . . . -3.7(6) ?
    C33 C32 C37 C36 . . . . -1.8(6) ?
    C33 C32 C37 C40 . . . . 175.5(4) ?
    C35 C34 C33 C32 . . . . -0.3(8) ?
    C35 C34 C33 C38 . . . . -179.3(5) ?
    C33 C34 C35 C36 . . . . -1.3(9) ?
    C33 C34 C35 C39 . . . . -179.6(6) ?
    C34 C35 C36 C37 . . . . 1.4(9) ?
    C39 C35 C36 C37 . . . . 179.6(6) ?
    C32 C37 C36 C35 . . . . 0.1(8) ?
    C40 C37 C36 C35 . . . . -177.3(5) ?
    N1 C41 C42 C43 . . . . -1.5(5) ?
    N1 C41 C42 C46 . . . . 179.3(3) ?
    C41 C42 C43 C44 . . . . 0.3(5) ?
    C46 C42 C43 C44 . . . . 179.5(3) ?
    C41 C42 C46 O9 . . . . 22.0(4) ?
    C41 C42 C46 N2 . . . . -156.7(3) ?
    C43 C42 C46 O9 . . . . -157.2(3) ?
    C43 C42 C46 N2 . . . . 24.1(5) ?
    C42 C43 C44 C45 . . . . 0.9(6) ?
    N1 C45 C44 C43 . . . . -1.1(6) ?
    C49 C48 C47 N3 . . . . -0.2(5) ?
    C52 C48 C47 N3 . . . . 177.5(3) ?
    C47 C48 C49 C50 . . . . -0.4(5) ?
    C52 C48 C49 C50 . . . . -178.0(3) ?
    C47 C48 C52 O10 . . . . -22.2(5) ?
    C47 C48 C52 N4 . . . . 158.1(3) ?
    C49 C48 C52 O10 . . . . 155.3(3) ?
    C49 C48 C52 N4 . . . . -24.4(5) ?
    C48 C49 C50 C51 . . . . 0.8(5) ?
    C49 C50 C51 N3 . . . . -0.5(5) ?
loop_
    _geom_hbond_atom_site_label_D
    _geom_hbond_atom_site_label_H
    _geom_hbond_atom_site_label_A
    _geom_hbond_site_symmetry_A
    _geom_hbond_distance_DH
    _geom_hbond_distance_HA
    _geom_hbond_distance_DA
    _geom_hbond_angle_DHA
    _geom_hbond_publ_flag
    N2 H2A O10 3_545 0.86 2.06 2.906(4) 170 yes
    N4 H4A O9 3_455 0.86 2.10 2.955(4) 173 yes
    N4 H4B O9 4_556 0.86 2.44 3.228(4) 153 yes
    C50 H50 O8 4_556 0.93 2.54 3.448(4) 166 yes
_iucr_refine_instructions_details
;
TITL saf10 in C 2
CELL  0.71073  27.9186  17.2843  10.7570   90.000   98.204   90.000
ZERR     6.00   0.0007   0.0005   0.0003    0.000    0.002    0.000
LATT  -7
SYMM  - X,   Y, - Z
SFAC  C    H    CU   N    O
UNIT  208  224  8    16   40
MERG   2
TWIN
FMAP   2
PLAN   20
ACTA
BOND   $H
CONF
LIST   4
L.S.  10
WGHT    0.051500    0.275400
BASF   0.48771
FVAR       0.20924
C38   1    0.142933    0.283812    0.516569    11.00000    0.10210    0.10502 =
         0.07999   -0.01162    0.05179   -0.00349
AFIX  37
H38A  2    0.176652    0.292550    0.545315    11.00000   -1.50000
H38B  2    0.126206    0.275555    0.587461    11.00000   -1.50000
H38C  2    0.129533    0.328116    0.470231    11.00000   -1.50000
AFIX   0
C34   1    0.104553    0.158243    0.456945    11.00000    0.10190    0.10356 =
         0.07904    0.01525    0.03979   -0.00378
AFIX  43
H34   2    0.086839    0.166185    0.522779    11.00000   -1.20000
AFIX   0
C28   1    0.411293    0.401163    0.086852    11.00000    0.10861    0.09641 =
         0.16530   -0.01353    0.08486    0.01624
AFIX  37
H28A  2    0.406007    0.366012    0.152644    11.00000   -1.50000
H28B  2    0.443582    0.394680    0.067565    11.00000   -1.50000
H28C  2    0.388459    0.390604    0.013309    11.00000   -1.50000
AFIX   0
C35   1    0.096728    0.092245    0.388978    11.00000    0.11943    0.08854 =
         0.11029    0.01068    0.03868   -0.02994
C39   1    0.059260    0.031297    0.417893    11.00000    0.24946    0.11563 =
         0.24032   -0.00499    0.12251   -0.07966
AFIX  37
H39A  2    0.060039   -0.012199    0.362721    11.00000   -1.50000
H39B  2    0.027504    0.053819    0.405454    11.00000   -1.50000
H39C  2    0.066987    0.014453    0.503447    11.00000   -1.50000
AFIX   0
MOLE    1
CU1   3    0.239902    0.411564    0.302307    11.00000    0.03574    0.04709 =
         0.03418   -0.00320   -0.00220    0.01540
CU2   3    0.280625    0.304561    0.183710    11.00000    0.03820    0.05045 =
         0.03404   -0.00630   -0.00414    0.01698
O3    5    0.325986    0.299408    0.341202    11.00000    0.04498    0.07022 =
         0.03983   -0.00956   -0.01251    0.02340
O2    5    0.227829    0.321670    0.045464    11.00000    0.05145    0.05691 =
         0.04018   -0.00644   -0.01367    0.01847
N1    4    0.316336    0.210148    0.101645    11.00000    0.04020    0.04699 =
         0.04443   -0.01112    0.00139    0.01231
N3    4    0.202981    0.502003    0.390435    11.00000    0.03474    0.05171 =
         0.03989   -0.00488   -0.00002    0.01098
O1    5    0.201283    0.427246    0.134198    11.00000    0.05850    0.05391 =
         0.03539   -0.00216   -0.00959    0.02024
O4    5    0.284282    0.377367    0.451086    11.00000    0.04588    0.07015 =
         0.03793   -0.00900   -0.00848    0.01956
O7    5    0.192966    0.330129    0.327000    11.00000    0.04091    0.05660 =
         0.05458    0.00020    0.00726    0.00925
O8    5    0.237432    0.235019    0.263282    11.00000    0.04741    0.05462 =
         0.06102    0.00385    0.01003    0.01630
O6    5    0.317864    0.392562    0.128045    11.00000    0.05909    0.06496 =
         0.05564   -0.01362    0.01168   -0.00059
C31   1    0.200488    0.259775    0.307101    11.00000    0.04516    0.05479 =
         0.03222    0.00539   -0.00325    0.01570
C12   1    0.353786    0.314344    0.556075    11.00000    0.03886    0.05134 =
         0.03671    0.00032   -0.00934    0.01086
C21   1    0.320813    0.455986    0.184159    11.00000    0.04385    0.06077 =
         0.04115    0.00193   -0.00305    0.00791
C1    1    0.199659    0.377925    0.047644    11.00000    0.04491    0.05224 =
         0.03702    0.00582   -0.00501    0.00740
C48   1    0.127974    0.567383    0.399755    11.00000    0.03700    0.04546 =
         0.05342    0.00306    0.01357    0.00422
O5    5    0.292833    0.476407    0.260495    11.00000    0.05941    0.06299 =
         0.06482   -0.00957    0.01795    0.00306
O9    5    0.445568    0.128110    0.287777    11.00000    0.04128    0.08546 =
         0.06745   -0.00233    0.00329    0.02281
C2    1    0.160074    0.387947   -0.062101    11.00000    0.06283    0.04896 =
         0.03978   -0.00347   -0.01520    0.01627
C32   1    0.164218    0.201986    0.334697    11.00000    0.05710    0.05210 =
         0.04535    0.00838    0.00013    0.01124
C11   1    0.318617    0.331734    0.441138    11.00000    0.03674    0.04811 =
         0.04048   -0.00147   -0.00581    0.00956
C41   1    0.360399    0.187075    0.154937    11.00000    0.03569    0.05471 =
         0.04550   -0.00314    0.00398    0.00954
AFIX  43
H41   2    0.375471    0.213985    0.224596    11.00000   -1.20000
AFIX   0
C49   1    0.150540    0.613961    0.495876    11.00000    0.05574    0.04278 =
         0.06531   -0.01390    0.02245    0.00530
AFIX  43
H49   2    0.133210    0.652023    0.531318    11.00000   -1.20000
AFIX   0
O10   5    0.062813    0.551619    0.234493    11.00000    0.03974    0.09398 =
         0.07999   -0.01134    0.00492    0.02054
C47   1    0.155977    0.512503    0.351059    11.00000    0.03993    0.04331 =
         0.04150   -0.00599    0.00315    0.00733
AFIX  43
H47   2    0.141157    0.480909    0.286850    11.00000   -1.20000
AFIX   0
C42   1    0.384389    0.125147    0.111000    11.00000    0.03550    0.04303 =
         0.05191    0.00338    0.01401    0.00493
C43   1    0.361463    0.084392    0.009621    11.00000    0.05928    0.04563 =
         0.06745   -0.01127    0.01850    0.01192
AFIX  43
H43   2    0.376647    0.042260   -0.021771    11.00000   -1.20000
AFIX   0
C17   1    0.337412    0.288619    0.665244    11.00000    0.04656    0.07351 =
         0.04268    0.00168   -0.00473    0.00908
C50   1    0.198661    0.602957    0.537581    11.00000    0.06163    0.05674 =
         0.05542   -0.01784    0.00927   -0.00519
AFIX  43
H50   2    0.214400    0.633087    0.602538    11.00000   -1.20000
AFIX   0
C51   1    0.223507    0.546914    0.482497    11.00000    0.03881    0.06150 =
         0.04918   -0.00771    0.00051    0.00185
AFIX  43
H51   2    0.256269    0.540250    0.511269    11.00000   -1.20000
AFIX   0
C45   1    0.294876    0.169834    0.003176    11.00000    0.04366    0.06428 =
         0.04557   -0.01194    0.00264    0.01209
AFIX  43
H45   2    0.264329    0.185226   -0.034695    11.00000   -1.20000
AFIX   0
C22   1    0.361306    0.510594    0.167971    11.00000    0.04946    0.05927 =
         0.04274    0.00277    0.00318    0.00668
C37   1    0.155803    0.134817    0.261124    11.00000    0.07066    0.06399 =
         0.07029    0.00105    0.00598    0.00310
C44   1    0.315984    0.106432   -0.044821    11.00000    0.05819    0.06723 =
         0.05917   -0.02521    0.00343    0.00519
AFIX  43
H44   2    0.299775    0.079156   -0.112631    11.00000   -1.20000
AFIX   0
C46   1    0.433793    0.106676    0.179458    11.00000    0.04077    0.04471 =
         0.06715    0.00728    0.01620    0.00857
C26   1    0.397810    0.637431    0.192858    11.00000    0.07453    0.07177 =
         0.07011    0.00064    0.00238   -0.00492
AFIX  43
H26   2    0.394938    0.689589    0.211710    11.00000   -1.20000
AFIX   0
C13   1    0.403566    0.320496    0.550501    11.00000    0.04097    0.06844 =
         0.05235   -0.00413   -0.00755    0.00443
C27   1    0.358703    0.589446    0.197395    11.00000    0.05000    0.07149 =
         0.05535   -0.00022   -0.00933    0.00276
C15   1    0.420225    0.275088    0.765081    11.00000    0.06221    0.07048 =
         0.04769   -0.00849   -0.02316    0.01300
C16   1    0.371637    0.269205    0.767078    11.00000    0.07076    0.07935 =
         0.03976    0.00561   -0.00874    0.00968
AFIX  43
H16   2    0.360948    0.251387    0.839936    11.00000   -1.20000
AFIX   0
C52   1    0.076098    0.574798    0.342641    11.00000    0.03898    0.04950 =
         0.07020    0.00384    0.01419    0.01088
C5    1    0.087964    0.410680   -0.264810    11.00000    0.09896    0.06128 =
         0.05829   -0.00921   -0.04283    0.02442
C14   1    0.435361    0.300966    0.657345    11.00000    0.03738    0.09044 =
         0.07168   -0.01833   -0.01460    0.00752
AFIX  43
H14   2    0.468419    0.305750    0.655312    11.00000   -1.20000
AFIX   0
C3    1    0.113681    0.364373   -0.052007    11.00000    0.06322    0.06617 =
         0.06263    0.00570   -0.02411    0.00555
C4    1    0.077954    0.376100   -0.156085    11.00000    0.06956    0.07024 =
         0.08733   -0.00251   -0.04007    0.00816
AFIX  43
H4    2    0.046477    0.359979   -0.151456    11.00000   -1.20000
AFIX   0
N4    4    0.046183    0.606846    0.411803    11.00000    0.04430    0.08341 =
         0.07878   -0.00201    0.02067    0.01863
AFIX  93
H4A   2    0.016111    0.612315    0.382048    11.00000   -1.20000
H4B   2    0.056726    0.622300    0.486712    11.00000   -1.20000
AFIX   0
C7    1    0.171245    0.423403   -0.171669    11.00000    0.08011    0.06068 =
         0.04103   -0.00240   -0.00965    0.01349
C20   1    0.284844    0.276606    0.673840    11.00000    0.05445    0.15044 =
         0.06472    0.02298    0.01230    0.00564
AFIX  37
H20A  2    0.281622    0.246602    0.747291    11.00000   -1.50000
H20B  2    0.269824    0.249649    0.600456    11.00000   -1.50000
H20C  2    0.269399    0.325871    0.679281    11.00000   -1.50000
AFIX   0
C6    1    0.133360    0.434655   -0.270247    11.00000    0.11570    0.06801 =
         0.04243    0.00184   -0.02627    0.01992
AFIX  43
H6    2    0.139910    0.459757   -0.342418    11.00000   -1.20000
AFIX   0
C9    1    0.047133    0.421745   -0.374991    11.00000    0.13222    0.11290 =
         0.09089   -0.01543   -0.07670    0.03845
AFIX  37
H9A   2    0.018639    0.395235   -0.357393    11.00000   -1.50000
H9B   2    0.056995    0.401018   -0.450166    11.00000   -1.50000
H9C   2    0.040224    0.475901   -0.386338    11.00000   -1.50000
AFIX   0
C24   1    0.442810    0.535008    0.128381    11.00000    0.07272    0.09716 =
         0.12278    0.00841    0.05000   -0.00148
AFIX  43
H24   2    0.471286    0.516593    0.103596    11.00000   -1.20000
AFIX   0
C33   1    0.137353    0.214271    0.433808    11.00000    0.06916    0.07603 =
         0.05901    0.00835    0.01912    0.00261
C10   1    0.220984    0.452349   -0.180960    11.00000    0.11765    0.11418 =
         0.05477    0.01255    0.01244    0.00203
AFIX  37
H10A  2    0.227818    0.445394   -0.265213    11.00000   -1.50000
H10B  2    0.244120    0.423955   -0.123904    11.00000   -1.50000
H10C  2    0.223003    0.506312   -0.159736    11.00000   -1.50000
AFIX   0
C25   1    0.440938    0.610918    0.161436    11.00000    0.06519    0.09938 =
         0.09088    0.01280    0.01495   -0.01371
N2    4    0.463132    0.068185    0.115710    11.00000    0.04389    0.07476 =
         0.08605   -0.00602    0.01621    0.01935
AFIX  93
H2A   2    0.492011    0.057112    0.150314    11.00000   -1.20000
H2B   2    0.453359    0.054193    0.039593    11.00000   -1.20000
AFIX   0
C18   1    0.423138    0.346021    0.433766    11.00000    0.05637    0.13405 =
         0.07201    0.00168    0.00452   -0.01988
AFIX  37
H18A  2    0.401373    0.382797    0.389005    11.00000   -1.50000
H18B  2    0.426238    0.301967    0.381151    11.00000   -1.50000
H18C  2    0.454285    0.369579    0.456694    11.00000   -1.50000
AFIX   0
C19   1    0.456241    0.252160    0.876287    11.00000    0.08705    0.11078 =
         0.06894   -0.00940   -0.03990    0.02770
AFIX  37
H19A  2    0.439892    0.245232    0.948186    11.00000   -1.50000
H19B  2    0.480230    0.292004    0.893456    11.00000   -1.50000
H19C  2    0.471622    0.204590    0.858299    11.00000   -1.50000
AFIX   0
C40   1    0.180327    0.118872    0.146089    11.00000    0.10192    0.10259 =
         0.09105   -0.05144    0.01667   -0.01101
AFIX  37
H40A  2    0.178847    0.164410    0.094588    11.00000   -1.50000
H40B  2    0.164056    0.077055    0.098797    11.00000   -1.50000
H40C  2    0.213541    0.105097    0.172345    11.00000   -1.50000
AFIX   0
C23   1    0.404713    0.483536    0.129522    11.00000    0.07555    0.08140 =
         0.07577   -0.00475    0.03047   -0.00025
C30   1    0.313815    0.627463    0.235802    11.00000    0.05921    0.06378 =
         0.17252   -0.01560   -0.00096    0.00781
AFIX  37
H30A  2    0.285379    0.604854    0.189090    11.00000   -1.50000
H30B  2    0.314391    0.681922    0.218542    11.00000   -1.50000
H30C  2    0.313387    0.619570    0.323975    11.00000   -1.50000
AFIX   0
C8    1    0.101282    0.325740    0.065420    11.00000    0.06615    0.13840 =
         0.09504    0.03888   -0.01694   -0.02215
AFIX  37
H8A   2    0.066899    0.327352    0.065216    11.00000   -1.50000
H8B   2    0.117160    0.352464    0.138061    11.00000   -1.50000
H8C   2    0.111913    0.272875    0.067540    11.00000   -1.50000
AFIX   0
C36   1    0.122634    0.082124    0.289938    11.00000    0.11632    0.06887 =
         0.10978   -0.00294    0.01932   -0.01921
AFIX  43
H36   2    0.117283    0.037747    0.241039    11.00000   -1.20000
AFIX   0
C29   1    0.484115    0.664385    0.165865    11.00000    0.09528    0.12418 =
         0.16314    0.00968    0.03987   -0.04036
AFIX  37
H29A  2    0.493674    0.681785    0.250522    11.00000   -1.50000
H29B  2    0.475558    0.708168    0.112374    11.00000   -1.50000
H29C  2    0.510485    0.637099    0.137506    11.00000   -1.50000
HKLF 4
REM  saf10 in C 2
REM R1 =  0.0416 for   9682 Fo > 4sig(Fo)  and  0.0696 for all  12762 data
REM    626 parameters refined using      1 restraints
END
WGHT      0.0515      0.2759
REM Highest difference peak  0.648,  deepest hole -0.273,  1-sigma level  0.051
Q1    1   0.2212  0.3793  0.3378  11.00000  0.05    0.65
Q2    1   0.2618  0.2719  0.2240  11.00000  0.05    0.58
Q3    1   0.2633  0.3360  0.2139  11.00000  0.05    0.45
Q4    1   0.2594  0.4465  0.2494  11.00000  0.05    0.43
Q5    1   0.2219  0.4453  0.3414  11.00000  0.05    0.39
Q6    1   0.2545  0.3813  0.2538  11.00000  0.05    0.37
Q7    1   0.2119  0.4098  0.2498  11.00000  0.05    0.35
Q8    1   0.3038  0.3408  0.1333  11.00000  0.05    0.35
Q9    1   0.2693  0.4736  0.2015  11.00000  0.05    0.32
Q10   1   0.2471  0.3036  0.1255  11.00000  0.05    0.28
Q11   1   0.2991  0.2748  0.1240  11.00000  0.05    0.28
Q12   1   0.2667  0.4106  0.3555  11.00000  0.05    0.27
Q13   1   0.3118  0.3098  0.2274  11.00000  0.05    0.27
Q14   1   0.4018  0.1149  0.1381  11.00000  0.05    0.26
Q15   1   0.2187  0.2515  0.2579  11.00000  0.05    0.25
Q16   1   0.2217  0.3573  0.2532  11.00000  0.05    0.25
Q17   1   0.1454  0.2244  0.3705  11.00000  0.05    0.24
Q18   1   0.3724  0.1431  0.1368  11.00000  0.05    0.24
Q19   1   0.2807  0.5163  0.1837  11.00000  0.05    0.23
Q20   1   0.2104  0.3261  0.0264  11.00000  0.05    0.23
;
data_global
_journal_date_recd_electronic     2015-07-09
_journal_date_accepted     2015-07-22
_journal_name_full     'Acta Crystallographica, Section E'
_journal_year     2015
_journal_volume     71
_journal_issue      8
_journal_page_first     989
_journal_page_last     992
_journal_paper_category     GM
_journal_paper_doi     10.1107/S2056989015013882
_journal_coeditor_code     XU5858
_publ_contact_author
;
Dr Tuncer H\"okelek
Hacettepe University
Department of Physics
06800 Beytepe
Ankara
Turkey
;
_publ_contact_author_email     merzifon@hacettepe.edu.tr
_publ_contact_author_fax     '90(312)2352550'
_publ_contact_author_phone     '90(312)2977242'
_publ_section_title
;\
Crystal structure of
tetrakis(\m-2,4,6-trimethylbenzoato-\k^2^<i>O</i>:<i>O</i>')\
bis[(nicotinamide-\k<i>N</i>^1^)copper(II)]
;
loop_
    _publ_author_name
    _publ_author_address
    'A\,sk\?in, G\"ul\,cin \,Sefiye'
;
Department of Physics
Hacettepe University
06800 Beytepe
Ankara
Turkey
;
    'Necefo\(glu, Hacali'
;
Department of Chemistry
Kafkas University
36100 Kars
Turkey
International Scientific Research Centre
Baku State University
1148 Baku
Azerbaijan
;
    '\"Ozkaya, Safiye'
;
Department of Chemistry
Kafkas University
36100 Kars
Turkey
;
    'Dilek, Nefise'
;
Aksaray University,
Department of Physics,
68100
Aksaray
Turkey
;
    'H\"okelek, Tuncer'
;
Department of Physics
Hacettepe University
06800 Beytepe
Ankara
Turkey
;
_publ_section_synopsis
;
Four carboxylate groups of 2,4,6-trimethylbenzoate anions bridge two Cu^II^
cations to form a binuclear complex. Distorted square-pyramidal coordinations
are completed by the pyridine N atoms of nicotinamide molecules.
;
