# Supplementary material for: Crystal structure of tetra­kis­(μ-2,4,6-tri­methyl­benzoato-κ2 O:O′)bis­[(nicotinamide-κN 1)copper(II)]
Source: Acta Crystallogr E Crystallogr Commun. 2015 Jul 31;71(Pt 8):989–92. doi: 10.1107/S2056989015013882 (PMC4571374; doi:10.1107/S2056989015013882)
Supplement: Supplementary file 2 [file e-71-00989-Isup2.hkl]

#
# h,k,l, Fc-squared, Fo-squared, sigma(Fo-squared) and status flag
#
data_I
_shelx_title ' saf10 in C 2'
_shelx_refln_list_code          4
_shelx_F_calc_maximum      461.09
_exptl_crystal_F_000      2136.00
_reflns_d_resolution_high  0.7441
 
loop_
 _symmetry_equiv_pos_as_xyz
 'x, y, z'
 '-x, y, -z'
 'x+1/2, y+1/2, z'
 '-x+1/2, y+1/2, -z'
 
_cell_length_a    27.9186
_cell_length_b    17.2843
_cell_length_c    10.7570
_cell_angle_alpha  90.000
_cell_angle_beta   98.204
_cell_angle_gamma  90.000
 
_shelx_F_squared_multiplier     1.000
 
loop_
 _refln_index_h
 _refln_index_k
 _refln_index_l
 _refln_F_squared_calc
 _refln_F_squared_meas
 _refln_F_squared_sigma
 _refln_observed_status
   1 -23   0        0.89       -0.15     37.39 o
   3 -23   0       22.73      -89.96     89.96 o
   0 -22   0       13.30      -49.96     49.96 o
   2 -22   0       32.02       27.64     35.57 o
   4 -22   0       41.03      -40.02     42.19 o
   6 -22   0      154.00      165.82     53.41 o
   8 -22   0      170.35      253.04     57.24 o
  10 -22   0       78.15       95.52     58.20 o
   1 -21   0       88.55       -6.04     36.83 o
   3 -21   0      125.11      111.86     40.23 o
   5 -21   0      144.07      113.64     51.64 o
   7 -21   0      218.12      232.61     93.38 o
   9 -21   0       43.43      -12.75     49.25 o
  11 -21   0       54.57      -33.40     43.47 o
  13 -21   0       64.11      -11.51     49.87 o
  15 -21   0      125.43       56.29     51.17 o
   0 -20   0      618.29      629.83     71.76 o
   2 -20   0      361.59      456.49     43.55 o
   4 -20   0      408.19      498.61     46.02 o
   6 -20   0      162.86      153.37     46.19 o
   8 -20   0       45.30       40.00     48.76 o
  10 -20   0       42.49      -47.37     74.63 o
  12 -20   0        2.54      -47.24     47.24 o
  14 -20   0       45.05       -5.73     54.70 o
  16 -20   0      122.96      141.69     52.92 o
  18 -20   0      201.65      206.71     59.27 o
   1 -19   0       27.81      -14.40     28.30 o
   3 -19   0       36.66       31.32     34.14 o
   5 -19   0      308.38      362.57     44.84 o
   7 -19   0      127.40      119.73     67.02 o
   9 -19   0       31.85       16.23     42.39 o
  11 -19   0       25.25       12.04     49.05 o
  13 -19   0        5.22      -45.12     45.12 o
  15 -19   0      136.85       45.31     54.51 o
  17 -19   0      191.72      144.31     73.96 o
  19 -19   0      197.78      173.17     57.09 o
  21 -19   0      161.00      281.78    147.46 o
   0 -18   0      713.20      812.00     65.63 o
   2 -18   0      635.40      685.24     46.43 o
   4 -18   0      461.11      494.59     42.17 o
   6 -18   0      760.97      835.87     54.80 o
   8 -18   0     1032.28     1015.80     70.76 o
  10 -18   0      653.07      611.84     61.16 o
  12 -18   0      251.95      264.59     52.84 o
  14 -18   0       54.46       53.77     46.45 o
  16 -18   0      107.44      160.42     57.58 o
  18 -18   0       59.94        2.13     52.75 o
  20 -18   0      139.93      141.73     55.54 o
  22 -18   0       33.95       95.39     94.62 o
   1 -17   0      226.42      234.52     29.59 o
   3 -17   0      183.80      209.67     32.29 o
   5 -17   0       44.50       81.28     26.36 o
   7 -17   0      133.00      113.42     34.81 o
   9 -17   0      676.45      791.16     62.25 o
  11 -17   0     1083.28     1096.50     66.52 o
  13 -17   0      477.44      509.02     51.52 o
  15 -17   0      308.42      268.71     54.93 o
  17 -17   0      219.23      338.09     57.56 o
  19 -17   0      818.48     1076.02     93.62 o
  21 -17   0      567.34      530.31     74.53 o
  23 -17   0      175.83      296.71     68.99 o
  25 -17   0      139.06      377.95    180.49 o
   0 -16   0      636.63      603.50     64.99 o
   2 -16   0      523.75      502.31     59.46 o
   4 -16   0     2342.28     2330.06     68.33 o
   6 -16   0     1815.93     1783.79     62.14 o
   8 -16   0      389.34      375.44     36.34 o
  10 -16   0      494.38      535.82     43.52 o
  12 -16   0     1435.97     1510.76     82.72 o
  14 -16   0      934.85     1026.36     74.95 o
  16 -16   0      408.66      515.48     61.11 o
  18 -16   0      428.28      466.46     61.32 o
  20 -16   0        3.61       -8.57     66.93 o
  22 -16   0       92.70      187.70    278.22 o
  24 -16   0       17.59       63.80     69.89 o
  26 -16   0       68.50      170.79    144.40 o
   1 -15   0      515.27      529.52     36.43 o
   3 -15   0      731.93      686.33     43.93 o
   5 -15   0     1610.68     1497.97     50.52 o
   7 -15   0      876.80      982.54     45.31 o
   9 -15   0     1037.33     1176.29    107.04 o
  11 -15   0     1763.90     1699.97    103.63 o
  13 -15   0     1599.45     1450.01     79.61 o
  15 -15   0      794.03      764.24     66.46 o
  17 -15   0      239.45      183.02     47.92 o
  19 -15   0       22.98       28.92     49.31 o
  21 -15   0      176.37      244.12     57.04 o
  23 -15   0       31.01      125.83    142.42 o
  25 -15   0       78.42      281.36    231.44 o
  27 -15   0      122.27      197.60     72.22 o
   0 -14   0      192.62      205.59     35.07 o
   2 -14   0      130.05      122.35     20.31 o
   4 -14   0      493.64      528.22     30.06 o
   6 -14   0      441.89      503.40     32.31 o
   8 -14   0      924.67     1052.00     48.19 o
  10 -14   0      829.93      951.15     46.41 o
  12 -14   0     1501.40     1573.41     73.98 o
  14 -14   0     2898.66     2817.41     95.57 o
  16 -14   0     2263.77     2298.27    130.03 o
  18 -14   0      900.45      959.22     75.17 o
  20 -14   0      533.20      664.20     70.17 o
  22 -14   0      108.58      162.52     79.78 o
  24 -14   0      171.93      188.47     66.48 o
  26 -14   0       65.60      146.53    148.69 o
  28 -14   0      300.19      349.03     79.52 o
   1 -13   0      177.35      155.15     17.92 o
   3 -13   0     1753.12     1648.55     45.03 o
   5 -13   0     4222.91     4103.43     81.45 o
   7 -13   0     3893.98     3831.60     83.27 o
   9 -13   0     1408.96     1385.87     52.87 o
  11 -13   0     1759.20     1872.80     61.24 o
  13 -13   0     1240.21     1272.35     72.39 o
  15 -13   0     1542.35     1467.99     74.71 o
  17 -13   0     2756.99     2824.81     99.74 o
  19 -13   0     1268.00     1199.92     95.28 o
  21 -13   0      362.53      292.84     61.35 o
  23 -13   0      298.55      401.27     67.95 o
  25 -13   0       61.81       38.07     59.22 o
  27 -13   0       27.61       35.78     89.67 o
  29 -13   0      120.30       76.60     60.42 o
   0 -12   0     3801.78     3458.36     90.25 o
   2 -12   0     3771.61     3438.15     62.42 o
   4 -12   0     3489.38     3260.20     65.61 o
   6 -12   0     3135.97     3046.39     64.02 o
   8 -12   0     3645.65     3627.29     87.01 o
  10 -12   0      356.80      356.96     33.61 o
  12 -12   0      677.27      671.93     45.42 o
  14 -12   0     1214.64     1138.94     59.64 o
  16 -12   0     2126.19     2013.74     80.03 o
  18 -12   0     6283.08     6249.42    202.20 o
  20 -12   0     2140.43     2043.60    115.51 o
  22 -12   0      502.49      472.89     72.45 o
  24 -12   0      336.31      317.53     82.76 o
  26 -12   0        0.37       49.80     56.72 o
  28 -12   0       47.88      131.06     64.08 o
  30 -12   0      340.04      317.62     73.36 o
   1 -11   0      883.13      834.73     28.44 o
   3 -11   0     5253.90     5188.06     89.54 o
   5 -11   0     6466.36     6298.95    111.90 o
   7 -11   0     3972.86     3874.96    134.71 o
   9 -11   0     2495.02     2320.90     72.63 o
  11 -11   0      181.87      226.99     31.99 o
  13 -11   0      861.97      901.42     54.19 o
  15 -11   0     1363.57     1244.07     60.96 o
  17 -11   0     1020.75     1027.41     59.40 o
  19 -11   0     3666.98     3864.48    208.63 o
  21 -11   0     2046.56     2077.89    164.64 o
  23 -11   0     1373.13     1403.59    101.87 o
  25 -11   0     2202.90     1794.17    110.15 o
  27 -11   0      637.66      470.38    114.07 o
  29 -11   0      480.83      499.71     94.29 o
  31 -11   0       52.47       64.91     69.76 o
   0 -10   0    36347.95    36596.98    649.80 o
   2 -10   0    18534.35    18231.44    247.59 o
   4 -10   0     3928.86     3340.88     63.90 o
   6 -10   0     1123.82     1006.22     34.07 o
   8 -10   0       24.60       25.21     15.46 o
  10 -10   0     2647.35     2585.41     66.05 o
  12 -10   0     1413.75     1439.93     62.41 o
  14 -10   0     2588.23     2703.15     84.77 o
  16 -10   0     1944.87     1864.81     71.27 o
  18 -10   0      306.24      254.42     50.85 o
  20 -10   0      964.81     1119.35    168.08 o
  22 -10   0      256.77      165.61     64.29 o
  24 -10   0      396.00      295.13     58.21 o
  26 -10   0       95.62      141.48     58.30 o
  28 -10   0       26.69       -2.91     50.93 o
  30 -10   0      131.97       10.97     63.01 o
  32 -10   0       93.48      -20.94    137.89 o
   1  -9   0      933.34     1000.09     26.01 o
   3  -9   0     1636.32     1521.73     34.26 o
   5  -9   0      640.59      622.02     25.25 o
   7  -9   0     1048.75     1037.10     36.82 o
   9  -9   0     1101.32     1127.14     51.12 o
  11  -9   0      805.23      915.56     40.04 o
  13  -9   0       93.08       89.51     23.54 o
  15  -9   0     1379.22     1383.94     60.87 o
  17  -9   0     1365.04     1565.35    109.50 o
  19  -9   0      620.74      595.20     51.40 o
  21  -9   0     1824.36     1722.64     99.07 o
  23  -9   0     1898.99     1908.71    106.89 o
  25  -9   0     2377.09     2157.71    129.91 o
  27  -9   0     2042.83     2084.69    117.29 o
  29  -9   0      242.45      167.11     78.14 o
  31  -9   0      680.91      625.17    132.57 o
  33  -9   0      248.75       78.27    164.89 o
   0  -8   0    12782.73    11730.47    219.40 o
   2  -8   0     9057.53     8646.78    122.60 o
   4  -8   0    11303.05    10904.74    262.93 o
   6  -8   0     5708.52     5760.36    107.48 o
   8  -8   0     4292.42     4024.26     72.43 o
  10  -8   0     2915.46     3127.84     98.52 o
  12  -8   0     1959.80     2074.17     54.39 o
  14  -8   0      939.50      938.08     52.71 o
  16  -8   0     1167.64     1046.21     66.49 o
  18  -8   0     1038.57     1052.56     64.91 o
  20  -8   0     1895.00     1780.08     76.98 o
  22  -8   0      660.87      564.73     57.73 o
  24  -8   0       75.69       86.93     48.29 o
  26  -8   0      502.28      494.57     78.15 o
  28  -8   0      920.16      889.53     82.54 o
  30  -8   0       27.79       -9.68     86.04 o
  32  -8   0      321.17      256.21    129.46 o
  34  -8   0      281.43      250.59    107.68 o
   1  -7   0      995.62      969.40     23.26 o
   3  -7   0    10685.22    10941.59    176.48 o
   5  -7   0     5077.07     4834.95     79.18 o
   7  -7   0     4267.00     4395.73    115.45 o
   9  -7   0     4450.60     4174.06     76.37 o
  11  -7   0     1669.72     1757.46     65.28 o
  13  -7   0     6003.57     6208.59    170.15 o
  15  -7   0     1615.69     1678.85     63.87 o
  17  -7   0      134.07      150.46     30.30 o
  19  -7   0     3334.94     3224.35    104.32 o
  21  -7   0     2385.59     2247.29     84.90 o
  23  -7   0      664.78      655.92     55.80 o
  25  -7   0      493.73      493.07     65.65 o
  27  -7   0      644.23      726.00    106.16 o
  29  -7   0     1518.36     1599.49    148.39 o
  31  -7   0      348.77      348.14    113.05 o
  33  -7   0      371.67      478.42    115.03 o
  35  -7   0      291.56      331.21    115.97 o
   0  -6   0    38950.99    40093.60    704.74 o
   2  -6   0     7419.36     7101.71    100.07 o
   4  -6   0     2287.22     2224.02     47.32 o
   6  -6   0     6438.07     6023.64    105.74 o
   8  -6   0     4588.06     4215.24     97.76 o
  10  -6   0    18186.21    18494.36    368.14 o
  12  -6   0     4320.46     4058.56    100.66 o
  14  -6   0     5728.40     5379.79    122.63 o
  16  -6   0     9005.75     8926.84    177.78 o
  18  -6   0     6129.69     5922.55    129.03 o
  20  -6   0       45.17       65.10     27.13 o
  22  -6   0      107.82       83.65     32.37 o
  24  -6   0      468.54      497.60     50.68 o
  26  -6   0      484.98      429.89     55.35 o
  28  -6   0      510.40      409.17     95.22 o
  30  -6   0      877.90      818.64    108.31 o
  32  -6   0      493.24      262.83     97.25 o
  34  -6   0      183.39      214.09    100.65 o
   1  -5   0    43787.83    46943.40    607.61 o
   3  -5   0     3363.16     3457.82     62.05 o
   5  -5   0     3764.13     3383.56     60.74 o
   7  -5   0    15910.17    14886.99    270.21 o
   9  -5   0     1460.28     1185.82     30.43 o
  11  -5   0    21035.12    22106.92    314.88 o
  13  -5   0    12932.56    13067.36    220.89 o
  15  -5   0     3475.73     3609.17     81.88 o
  17  -5   0     1988.13     2048.22     64.05 o
  19  -5   0      363.34      365.29     28.97 o
  21  -5   0      562.33      551.39     35.05 o
  23  -5   0       36.97       73.62     30.60 o
  25  -5   0      212.28      224.87     39.98 o
  27  -5   0      704.78      630.54     61.60 o
  29  -5   0      513.78      378.80    104.53 o
  31  -5   0      756.56      819.26    119.04 o
  33  -5   0      265.57      377.75    101.77 o
  35  -5   0      178.23      233.04     94.43 o
   0  -4   0   100203.60   112498.20   2018.95 o
   2  -4   0     4780.14     5061.72     76.96 o
   4  -4   0     6205.85     6632.74    106.98 o
   6  -4   0     4069.99     4274.96     77.31 o
   8  -4   0     9410.22     9785.80    148.97 o
  10  -4   0      531.68      583.00     16.51 o
  12  -4   0    13085.96    13627.38    313.12 o
  14  -4   0    19930.40    19909.50    313.31 o
  16  -4   0     6644.11     6372.22    123.84 o
  18  -4   0     6462.01     6398.96    125.69 o
  20  -4   0     4670.29     4687.50    100.32 o
  22  -4   0      894.68      943.23     42.61 o
  24  -4   0      824.58      699.08     46.37 o
  26  -4   0      231.35      189.56     39.15 o
  28  -4   0      542.12      647.12     90.28 o
  30  -4   0      266.90      286.67     91.10 o
  32  -4   0     1097.92      893.32    108.69 o
  34  -4   0      647.83      750.32    135.40 o
  36  -4   0      232.24      155.91     92.76 o
   1  -3   0     8736.00     9260.30    126.55 o
   3  -3   0    16740.30    17281.02    440.03 o
   5  -3   0    10154.17    10849.57    182.94 o
   7  -3   0     3734.80     3432.85     54.90 o
   9  -3   0     7395.45     6855.14     91.33 o
  11  -3   0     1986.03     1751.49     29.36 o
  13  -3   0    13720.56    15474.57    199.10 o
  15  -3   0     8106.33     8595.19    145.40 o
  17  -3   0     1762.27     1899.96     41.12 o
  19  -3   0     1628.94     1618.66     64.52 o
  21  -3   0     4742.22     4594.15    123.26 o
  23  -3   0     2299.40     2185.50     66.93 o
  25  -3   0     1667.71     1613.82     68.56 o
  27  -3   0     1055.33     1125.50     70.23 o
  29  -3   0      229.55      223.60     65.61 o
  31  -3   0      309.56      294.35     66.60 o
  33  -3   0      188.34      158.07     80.80 o
  35  -3   0      308.51      221.77     94.70 o
   0  -2   0    11399.30    13780.33    267.35 o
   2  -2   0   103639.31   110545.68   2404.64 o
   4  -2   0    30627.56    34358.55    523.23 o
   6  -2   0    25341.76    27098.36    328.03 o
   8  -2   0     1162.30     1157.31     21.07 o
  10  -2   0     8490.50     9175.47    150.00 o
  12  -2   0     5789.24     6308.08    109.36 o
  14  -2   0      861.36      756.22     24.09 o
  16  -2   0     7384.74     7399.70    135.46 o
  18  -2   0     2654.49     2495.85     57.04 o
  20  -2   0     3895.35     4098.24     87.01 o
  22  -2   0     1170.41     1177.00     48.52 o
  24  -2   0      599.25      627.25     38.62 o
  26  -2   0        3.11      -35.82     35.82 o
  28  -2   0      206.44      245.43     62.78 o
  30  -2   0      283.53      217.41     66.40 o
  32  -2   0      146.56      104.22     73.94 o
  34  -2   0      280.54      237.17     85.68 o
  36  -2   0      163.73       97.38     88.63 o
   1  -1   0    11358.72    12079.68    321.80 o
   3  -1   0      861.16      838.29     15.55 o
   5  -1   0     9997.58    10766.80    153.25 o
   7  -1   0    21916.42    22643.51    340.16 o
   9  -1   0     2951.59     3175.54     53.58 o
  11  -1   0    20545.99    21946.38    351.31 o
  13  -1   0      397.48      355.11     19.04 o
  15  -1   0     2211.24     2407.62     56.45 o
  17  -1   0     2402.43     2296.55     56.32 o
  19  -1   0     3720.72     3347.05     71.61 o
  21  -1   0     8536.41     8087.51    141.46 o
  23  -1   0    13550.53    13307.29    257.35 o
  25  -1   0    10978.48    10511.16    233.74 o
  27  -1   0     3961.07     4041.37    118.51 o
  29  -1   0      851.34     1041.17     89.28 o
  31  -1   0       61.28       88.00     64.19 o
  33  -1   0       54.98      -63.71     63.71 o
  35  -1   0       39.55      -39.54     79.85 o
   2   0   0   163234.66   160445.67   2760.15 o
   4   0   0     7760.71     8124.20    124.46 o
   6   0   0    14361.46    15183.14    220.52 o
   8   0   0    25542.40    28077.96    391.04 o
  10   0   0      916.55     1013.15     23.93 o
  12   0   0     6222.95     6718.99    115.35 o
  14   0   0     4921.60     5563.03     93.60 o
  16   0   0        3.45        1.78     12.17 o
  18   0   0      472.44      463.86     22.56 o
  20   0   0       25.97       27.41     14.80 o
  22   0   0      838.14      961.87     37.12 o
  24   0   0      415.26      523.38     55.94 o
  26   0   0      236.18      238.67     40.12 o
  28   0   0      292.09      255.16     40.05 o
  30   0   0       24.17       68.45     49.39 o
  32   0   0       17.40       92.74     65.25 o
  34   0   0        1.66      -67.38     67.38 o
  36   0   0        9.42      -63.03     72.86 o
   1   1   0    11354.12    12167.47    229.97 o
   3   1   0      856.88      834.01     24.02 o
   5   1   0     9976.61    10536.36    148.85 o
   7   1   0    21901.48    22325.26    302.30 o
   9   1   0     2948.53     3218.41     53.43 o
  11   1   0    20527.29    22329.71    311.59 o
  13   1   0      398.14      332.59     17.19 o
  15   1   0     2199.31     2451.94     51.13 o
  17   1   0     2402.92     2274.78     48.54 o
  19   1   0     3719.13     3391.40     65.62 o
  21   1   0     8525.85     7895.19    150.30 o
  23   1   0    13545.57    13591.17    247.95 o
  25   1   0    10985.65    10495.99    234.14 o
  27   1   0     3957.29     4055.64    131.56 o
  29   1   0      850.48      935.70     73.93 o
  31   1   0       61.60        2.51     64.59 o
  33   1   0       55.96       36.80     64.16 o
  35   1   0       40.03       14.05    110.28 o
   0   2   0    11388.38    13255.67    525.35 o
   2   2   0   103612.40   116677.25   1766.43 o
   4   2   0    30641.00    33438.62    486.11 o
   6   2   0    25361.58    26827.19    388.78 o
   8   2   0     1150.78     1164.44     26.49 o
  10   2   0     8522.09     9162.12    134.07 o
  12   2   0     5762.83     6449.54     97.10 o
  14   2   0      859.10      747.12     27.43 o
  16   2   0     7403.45     7582.03    126.16 o
  18   2   0     2650.91     2579.21     53.39 o
  20   2   0     3900.25     3991.57    104.82 o
  22   2   0     1170.25     1197.91     44.66 o
  24   2   0      598.35      652.24     37.56 o
  26   2   0        3.20       18.48     34.45 o
  28   2   0      206.48      239.06     39.15 o
  30   2   0      283.42      254.94     56.44 o
  32   2   0      146.59      165.65     68.47 o
  34   2   0      280.55      213.49     77.67 o
  36   2   0      163.63      174.53     75.99 o
   1   3   0     8736.06     9041.47    182.38 o
   3   3   0    16737.86    17171.17    331.88 o
   5   3   0    10172.68    11062.33    183.58 o
   7   3   0     3734.51     3406.72     59.69 o
   9   3   0     7387.37     6788.90    113.95 o
  11   3   0     1977.61     1697.16     37.26 o
  13   3   0    13749.03    15458.89    235.95 o
  15   3   0     8123.26     8538.79    151.36 o
  17   3   0     1761.92     1886.59     50.86 o
  19   3   0     1626.45     1642.78     46.75 o
  21   3   0     4735.68     4514.83     94.82 o
  23   3   0     2296.04     2284.57     64.38 o
  25   3   0     1666.38     1601.05     61.46 o
  27   3   0     1056.41     1045.15     64.03 o
  29   3   0      229.95      206.92     47.81 o
  31   3   0      308.78      299.93     61.50 o
  33   3   0      189.38      110.75     72.76 o
  35   3   0      309.99      419.91     87.86 o
   0   4   0   100186.68   109768.48   4190.91 o
   2   4   0     4792.05     4997.69     95.00 o
   4   4   0     6220.40     6567.42    171.58 o
   6   4   0     4053.87     4395.35     77.71 o
   8   4   0     9440.37     9722.60    173.49 o
  10   4   0      542.43      612.33     20.78 o
  12   4   0    13081.94    13600.86    205.33 o
  14   4   0    19916.98    19895.31    304.33 o
  16   4   0     6631.43     6404.58    109.05 o
  18   4   0     6469.31     6399.26    119.61 o
  20   4   0     4670.04     4680.76     98.13 o
  22   4   0      895.23      958.72     43.18 o
  24   4   0      825.76      805.20     37.16 o
  26   4   0      230.25      227.42     30.92 o
  28   4   0      542.81      580.76     48.46 o
  30   4   0      269.30      309.98     55.39 o
  32   4   0     1099.74     1060.82     87.87 o
  34   4   0      648.86      733.90    109.66 o
  36   4   0      232.69      190.73     97.46 o
   1   5   0    43777.23    45837.30   1565.44 o
   3   5   0     3364.01     3534.16     74.08 o
   5   5   0     3770.49     3322.27     92.85 o
   7   5   0    15904.09    15692.37    253.03 o
   9   5   0     1465.07     1211.26     31.91 o
  11   5   0    21064.50    21689.08    365.32 o
  13   5   0    12935.72    13112.42    216.65 o
  15   5   0     3468.97     3523.19     71.05 o
  17   5   0     1986.60     1958.62     48.54 o
  19   5   0      362.06      377.45     25.27 o
  21   5   0      563.90      533.18     32.28 o
  23   5   0       37.08       16.96     22.04 o
  25   5   0      211.41      207.38     31.14 o
  27   5   0      704.21      747.99     41.50 o
  29   5   0      513.16      528.91     59.64 o
  31   5   0      758.14      781.77     72.53 o
  33   5   0      266.31      192.29     91.67 o
  35   5   0      177.04      306.63    124.48 o
   0   6   0    38947.45    39922.55   1518.71 o
   2   6   0     7434.00     7060.58    191.86 o
   4   6   0     2278.22     2146.14     59.08 o
   6   6   0     6424.45     6057.55    115.46 o
   8   6   0     4572.95     4375.75     78.88 o
  10   6   0    18187.69    18800.29    333.74 o
  12   6   0     4314.37     4336.17    106.76 o
  14   6   0     5733.04     5539.40    101.04 o
  16   6   0     9015.47     9004.91    156.97 o
  18   6   0     6129.87     6058.55    107.51 o
  20   6   0       44.48       43.92     21.46 o
  22   6   0      107.12       71.93     23.01 o
  24   6   0      468.61      503.00     40.06 o
  26   6   0      484.65      524.74     41.41 o
  28   6   0      509.83      552.86     56.88 o
  30   6   0      877.47      778.44     89.58 o
  32   6   0      493.19      358.76     89.03 o
  34   6   0      184.03      140.98     82.28 o
   1   7   0      998.30      984.81     79.17 o
   3   7   0    10690.64    10921.09    270.85 o
   5   7   0     5083.20     4763.51    106.62 o
   7   7   0     4275.21     4371.77    102.19 o
   9   7   0     4454.48     4298.76     93.30 o
  11   7   0     1663.95     1641.93     47.21 o
  13   7   0     5999.61     6134.09    142.64 o
  15   7   0     1611.87     1656.42     49.51 o
  17   7   0      134.56      123.39     21.51 o
  19   7   0     3336.61     3308.81     75.83 o
  21   7   0     2385.64     2438.65     61.97 o
  23   7   0      662.77      656.86     42.98 o
  25   7   0      492.66      608.11     49.66 o
  27   7   0      641.05      724.42     50.93 o
  29   7   0     1515.24     1557.85     81.06 o
  31   7   0      348.00      213.02     77.22 o
  33   7   0      370.90      281.77     86.61 o
  35   7   0      292.71      344.97     93.07 o
   0   8   0    12781.32    12016.94    344.60 o
   2   8   0     9070.88     8651.75    182.67 o
   4   8   0    11299.07    10674.80    279.86 o
   6   8   0     5701.35     5490.78    252.27 o
   8   8   0     4302.67     4190.45     87.05 o
  10   8   0     2920.52     3092.85     78.62 o
  12   8   0     1963.20     2064.63     53.71 o
  14   8   0      937.44      979.83     51.18 o
  16   8   0     1163.41     1113.72     40.08 o
  18   8   0     1034.21      997.00     42.06 o
  20   8   0     1896.97     1964.22     61.97 o
  22   8   0      662.62      628.40     48.12 o
  24   8   0       75.30       92.23     33.15 o
  26   8   0      500.82      513.43     47.72 o
  28   8   0      920.88     1024.87     67.71 o
  30   8   0       27.91       75.32     69.23 o
  32   8   0      320.71      221.54     86.21 o
  34   8   0      281.32      225.96    118.48 o
   1   9   0      932.38      931.75     72.53 o
   3   9   0     1631.62     1537.52     92.20 o
   5   9   0      638.19      560.40     62.37 o
   7   9   0     1042.23     1030.22     45.40 o
   9   9   0     1095.93     1135.06     48.08 o
  11   9   0      803.63      944.94     39.52 o
  13   9   0       93.49      117.62     30.65 o
  15   9   0     1380.08     1378.57     62.96 o
  17   9   0     1366.07     1451.44     53.57 o
  19   9   0      626.57      687.68     40.70 o
  21   9   0     1822.79     1821.03     76.35 o
  23   9   0     1890.19     2201.26     78.85 o
  25   9   0     2374.10     2709.07     88.21 o
  27   9   0     2044.29     2387.01    108.55 o
  29   9   0      243.46      282.78     51.76 o
  31   9   0      679.36      478.58     97.96 o
  33   9   0      248.24      142.62     92.01 o
   0  10   0    36344.17    38136.38   1507.29 o
   2  10   0    18536.74    18525.64   1189.91 o
   4  10   0     3949.08     3285.34    157.59 o
   6  10   0     1134.37      914.34     87.83 o
   8  10   0       23.69        3.74     29.89 o
  10  10   0     2648.86     2744.80     75.86 o
  12  10   0     1411.10     1502.57     51.68 o
  14  10   0     2584.59     2721.73     90.31 o
  16  10   0     1941.26     1954.82     77.46 o
  18  10   0      309.78      335.59     34.10 o
  20  10   0      961.33      955.27     56.79 o
  22  10   0      258.83      204.93     38.34 o
  24  10   0      398.49      424.24     52.55 o
  26  10   0       95.19      200.31     49.36 o
  28  10   0       26.18       72.42     45.12 o
  30  10   0      132.37      185.34     70.84 o
  32  10   0       93.75       30.36     73.23 o
   1  11   0      882.55      522.38    102.55 o
   3  11   0     5248.04     5323.83    248.97 o
   5  11   0     6455.32     5492.73    600.20 o
   7  11   0     3966.93     3618.23    277.19 o
   9  11   0     2494.71     2229.19    115.53 o
  11  11   0      181.17      196.32     30.63 o
  13  11   0      857.99      878.45     47.20 o
  15  11   0     1364.16     1244.05     69.46 o
  17  11   0     1023.60     1034.92     68.72 o
  19  11   0     3662.12     3712.46    122.59 o
  21  11   0     2049.14     2210.18     96.68 o
  23  11   0     1377.47     1609.18    104.74 o
  25  11   0     2203.02     2352.15     99.69 o
  27  11   0      638.72      859.10     79.11 o
  29  11   0      480.70      451.81     65.97 o
  31  11   0       52.82      -60.99     84.28 o
   2  12   0     3770.89     3843.72    198.72 o
   4  12   0     3488.49     3181.39    445.40 o
   6  12   0     3135.61     2754.24    266.00 o
   8  12   0     3645.80     3345.05    122.70 o
  10  12   0      359.93      285.57     48.61 o
  12  12   0      673.94      658.69     55.20 o
  14  12   0     1210.21     1276.38     71.55 o
  16  12   0     2131.22     2266.93     96.35 o
  18  12   0     6278.15     6303.82    203.70 o
  20  12   0     2139.75     2242.47     82.80 o
  22  12   0      504.05      537.47     51.65 o
  24  12   0      336.39      364.74     59.49 o
  26  12   0        0.38      -35.61     45.48 o
  28  12   0       47.78      -15.02     54.09 o
  30  12   0      339.40      357.05     67.38 o
   1  13   0      177.49       84.31     39.55 o
   3  13   0     1758.20     1361.22    212.31 o
   5  13   0     4227.08     3979.72    969.50 o
   7  13   0     3891.77     3089.51    273.64 o
   9  13   0     1404.73     1325.74     99.90 o
  11  13   0     1752.76     1788.88    114.84 o
  13  13   0     1235.69     1224.33     87.30 o
  15  13   0     1540.43     1624.82     95.56 o
  17  13   0     2752.95     3132.88    169.48 o
  19  13   0     1266.95     1266.76     93.78 o
  21  13   0      361.40      312.98     47.79 o
  23  13   0      297.81      311.66     57.36 o
  25  13   0       61.94      130.73     53.61 o
  27  13   0       27.91      -52.48     52.48 o
  29  13   0      120.73       75.67     60.40 o
   0  14   0      192.51      -64.33     98.86 o
   2  14   0      129.81       41.45     45.55 o
   4  14   0      491.98      377.05     90.71 o
   6  14   0      440.66      311.68     91.47 o
   8  14   0      930.30      898.78    117.51 o
  10  14   0      830.96      956.28     72.39 o
  12  14   0     1500.84     1573.93    118.48 o
  14  14   0     2897.26     2912.96    314.86 o
  16  14   0     2262.43     2574.06    210.36 o
  18  14   0      901.19     1011.03     97.30 o
  20  14   0      531.19      482.64     58.85 o
  22  14   0      109.22      228.54     69.97 o
  24  14   0      172.23      247.37     80.01 o
  26  14   0       65.69       76.24     95.11 o
  28  14   0      299.92      265.19     66.90 o
   1  15   0      516.63      345.68     72.71 o
   3  15   0      732.40      664.03    196.43 o
   5  15   0     1605.84     1337.00    277.46 o
   7  15   0      874.16      732.41     87.60 o
   9  15   0     1039.07      956.72    111.64 o
  11  15   0     1768.12     1494.59    230.55 o
  13  15   0     1596.58     1254.24    108.63 o
  15  15   0      792.62      868.37     76.02 o
  17  15   0      240.43      195.83     58.58 o
  19  15   0       23.22       70.12     74.01 o
  21  15   0      176.40      154.47     52.61 o
  23  15   0       30.82      105.63     58.52 o
  25  15   0       79.34      -67.88    114.40 o
  27  15   0      122.34      158.50     61.62 o
   0  16   0      641.43      516.23    417.99 o
   2  16   0      525.32      -22.16    184.53 o
   4  16   0     2343.41     2210.80    226.13 o
   6  16   0     1817.40     1505.99    246.20 o
   8  16   0      388.61      282.95     88.49 o
  10  16   0      495.51      288.76    111.85 o
  12  16   0     1434.70     1579.68    201.11 o
  14  16   0      934.50      955.12     83.12 o
  16  16   0      409.38      426.77     91.15 o
  18  16   0      426.98      413.90     93.90 o
  20  16   0        3.60       10.43     88.11 o
  22  16   0       92.52      102.72     72.16 o
  24  16   0       17.71      -11.64     64.16 o
  26  16   0       68.07      201.51     84.63 o
   1  17   0      225.85      119.73     81.21 o
   3  17   0      182.33       76.67     88.07 o
   5  17   0       43.76       -0.54     52.44 o
   7  17   0      132.17        5.18     56.35 o
   9  17   0      676.91      650.84     80.00 o
  11  17   0     1081.64     1331.49    221.74 o
  13  17   0      476.75      421.80    108.99 o
  15  17   0      308.54      337.39    103.63 o
  17  17   0      220.00      359.62    103.63 o
  19  17   0      818.35     1002.07    136.66 o
  21  17   0      566.60      504.36    159.36 o
  23  17   0      176.53      221.04     73.72 o
   0  18   0      714.57      212.14    130.56 o
   2  18   0      636.71      136.65    254.68 o
   4  18   0      461.83      133.99    116.81 o
   6  18   0      761.93      368.08    110.56 o
   8  18   0     1032.62      847.46    184.26 o
  10  18   0      652.41      422.66    134.03 o
  12  18   0      251.93      145.69    154.62 o
  14  18   0       54.67       23.67     77.93 o
  16  18   0      107.59       61.27    100.32 o
  18  18   0       59.92      -30.71    114.76 o
  20  18   0      139.68       12.11    175.98 o
  22  18   0       33.97       33.87     71.45 o
   1  19   0       27.87      -90.82     90.82 o
   3  19   0       36.71       13.35    137.49 o
   5  19   0      308.36        2.94    152.64 o
   7  19   0      127.65      125.08    102.32 o
   9  19   0       31.88       26.53    133.31 o
  11  19   0       25.35       83.56    111.40 o
  13  19   0        5.14      -98.24     98.24 o
  15  19   0      136.69     -131.07    141.39 o
  17  19   0      192.04       60.09    239.95 o
  19  19   0      198.86       79.64    140.16 o
   0  20   0      621.35      143.59    155.86 o
   2  20   0      361.83      310.12    135.81 o
   4  20   0      407.33      101.59    127.65 o
   6  20   0      163.23      187.96    141.80 o
   8  20   0       45.63       80.59    115.02 o
  10  20   0       42.24     -174.35    195.29 o
  12  20   0        2.48     -163.58    163.58 o
  14  20   0       45.26      100.10    147.01 o
  16  20   0      122.98      -20.66    127.26 o
  18  20   0      201.83      278.66    182.73 o
   1  21   0       88.58     -128.39    128.39 o
   3  21   0      125.21     -139.56    139.56 o
   5  21   0      143.63     -213.74    213.74 o
   7  21   0      217.42     -138.96    208.73 o
   9  21   0       43.12     -208.93    234.79 o
  11  21   0       54.57      -96.97    202.14 o
  13  21   0       64.18      174.34    121.95 o
  15  21   0      125.74       91.36    191.87 o
   0  22   0       13.46      109.64    427.13 o
   2  22   0       32.29      -96.62    173.48 o
   4  22   0       41.28      226.13    278.66 o
   6  22   0      153.96      187.30    246.69 o
   8  22   0      169.83      312.92    203.29 o
  10  22   0       78.29      445.40    246.69 o
   1  23   0        0.91     -274.09    422.56 o
  -1 -23   1       19.22      -31.99     36.91 o
   1 -23   1        6.60      -61.67    109.64 o
 -12 -22   1      123.31      137.05    164.46 o
 -10 -22   1       81.20       81.15     51.24 o
  -8 -22   1      106.93      179.63     51.38 o
  -6 -22   1      214.46      276.04     61.80 o
  -4 -22   1      295.50      288.38     56.18 o
  -2 -22   1      156.38       92.24     43.79 o
   0 -22   1       78.64       68.34     39.09 o
   2 -22   1       18.07        7.91     41.61 o
   4 -22   1       54.07      -47.28     47.28 o
   6 -22   1      102.49       22.98     49.74 o
   8 -22   1      112.90       49.49     49.88 o
  10 -22   1      159.23      104.81     53.90 o
 -15 -21   1      166.43      182.14     57.03 o
 -13 -21   1       24.23        9.49     48.14 o
 -11 -21   1       22.21      -26.26     46.89 o
  -9 -21   1      316.47      224.76     58.70 o
  -7 -21   1      301.44      246.27     71.14 o
  -5 -21   1       60.85       31.25     55.39 o
  -3 -21   1       21.83      -20.63     35.70 o
  -1 -21   1      103.60      115.13     42.74 o
   1 -21   1      211.26      230.67     45.72 o
   3 -21   1      387.28      334.48     50.76 o
   5 -21   1      428.65      333.93     59.32 o
   7 -21   1      234.86      154.93     58.79 o
   9 -21   1      214.80      146.56     54.75 o
  11 -21   1      100.85       70.50     90.48 o
  13 -21   1       40.83       66.67     52.74 o
  15 -21   1       53.94       98.22    182.73 o
 -18 -20   1      280.48      262.47     67.63 o
 -16 -20   1       80.17       46.46     48.93 o
 -14 -20   1       28.08      -34.20     47.40 o
 -12 -20   1      177.93      107.69     91.04 o
 -10 -20   1      275.65      349.42     60.31 o
  -8 -20   1      144.27       79.79     44.94 o
  -6 -20   1       79.12       25.83     43.49 o
  -4 -20   1       50.12       92.97     33.99 o
  -2 -20   1       20.53      -29.47     41.18 o
   0 -20   1       43.79       57.61     34.12 o
   2 -20   1       29.51       11.21     32.04 o
   4 -20   1       86.14       70.47     37.45 o
   6 -20   1       41.34       74.59     45.30 o
   8 -20   1      247.78      246.93     54.09 o
  10 -20   1       61.41      -77.38     95.45 o
  12 -20   1        8.92      -47.72     47.72 o
  14 -20   1       77.88       74.75     52.46 o
  16 -20   1       85.18       92.98     52.57 o
  18 -20   1       31.32      -38.83    196.43 o
 -21 -19   1      285.93      354.96     64.50 o
 -19 -19   1      147.58      167.03     58.12 o
 -17 -19   1       29.16      -18.96     69.64 o
 -15 -19   1      126.34       46.49     84.43 o
 -13 -19   1      111.25      104.79     57.87 o
 -11 -19   1       73.61       47.77     42.32 o
  -9 -19   1       43.81       27.37     40.87 o
  -7 -19   1       67.15       84.64     43.88 o
  -5 -19   1       86.68      103.87     35.10 o
  -3 -19   1      399.04      456.94     45.69 o
  -1 -19   1      712.37      648.59     52.14 o
   1 -19   1     1428.91     1509.63     71.79 o
   3 -19   1     1245.31     1374.74     68.72 o
   5 -19   1      490.35      547.17     55.35 o
   7 -19   1      402.67      414.92     54.95 o
   9 -19   1      523.42      442.50     57.23 o
  11 -19   1      400.98      382.44     57.54 o
  13 -19   1      129.81      134.33     52.24 o
  15 -19   1       14.71       32.10     49.53 o
  17 -19   1      102.84      114.08     50.75 o
  19 -19   1       80.36       76.74     53.58 o
 -22 -18   1      647.24      752.27     79.38 o
 -20 -18   1      256.49      282.51     91.21 o
 -18 -18   1      398.43      425.37     78.03 o
 -16 -18   1      322.59      445.41     58.71 o
 -14 -18   1      281.98      359.46     54.40 o
 -12 -18   1      564.22      600.27     64.61 o
 -10 -18   1       43.45       31.76     42.89 o
  -8 -18   1      275.78      297.13     54.34 o
  -6 -18   1       57.68       58.27     32.24 o
  -4 -18   1       55.31       40.26     30.10 o
  -2 -18   1      143.16      186.87     32.57 o
   0 -18   1       65.99       67.42     27.73 o
   2 -18   1       48.29       21.16     28.25 o
   4 -18   1      203.46      243.12     38.80 o
   6 -18   1      271.54      286.09     40.19 o
   8 -18   1      306.19      272.21     49.96 o
  10 -18   1      390.49      392.88     55.29 o
  12 -18   1      316.35      327.47     53.27 o
  14 -18   1      205.73      121.25     41.65 o
  16 -18   1        4.11      -17.59     49.40 o
  18 -18   1      208.36      204.23     60.49 o
  20 -18   1      149.98      199.59     62.22 o
  22 -18   1      163.98      180.37     92.64 o
 -25 -17   1      249.79      335.50     73.52 o
 -23 -17   1      239.41      293.25     69.58 o
 -21 -17   1      194.59      242.18     78.78 o
 -19 -17   1       40.10       69.88     55.82 o
 -17 -17   1      143.96      253.23     54.92 o
 -15 -17   1      367.74      360.84     51.11 o
 -13 -17   1      259.93      266.14     44.30 o
 -11 -17   1      503.06      561.51     57.32 o
  -9 -17   1      180.22      179.75     49.48 o
  -7 -17   1      333.86      389.66     39.89 o
  -5 -17   1      781.07      722.43     44.49 o
  -3 -17   1     1472.20     1495.49     56.42 o
  -1 -17   1     1036.48     1091.00     57.59 o
   1 -17   1      677.78      748.40     57.95 o
   3 -17   1      674.89      631.17     39.19 o
   5 -17   1     1600.26     1464.65     58.88 o
   7 -17   1     2295.39     2256.26     79.97 o
   9 -17   1     1986.99     1998.58     85.95 o
  11 -17   1      812.97      811.19     66.45 o
  13 -17   1      520.33      610.29     62.64 o
  15 -17   1      258.35      267.76     54.19 o
  17 -17   1      249.41      381.49     56.28 o
  19 -17   1       48.17      172.97     61.96 o
  21 -17   1       24.27       55.00    155.99 o
  23 -17   1       31.92       15.27     68.90 o
 -26 -16   1       80.23      190.13     69.55 o
 -24 -16   1       95.92      164.64     99.56 o
 -22 -16   1      247.63      479.99    130.56 o
 -20 -16   1      556.77      646.36     71.63 o
 -18 -16   1      262.75      395.82     60.78 o
 -16 -16   1      343.26      416.72     57.41 o
 -14 -16   1      392.74      438.47     52.99 o
 -12 -16   1      273.15      283.80     46.99 o
 -10 -16   1      792.44      793.85     82.35 o
  -8 -16   1      853.43      855.94     49.65 o
  -6 -16   1      810.67      787.50     41.80 o
  -4 -16   1      536.13      534.81     38.93 o
  -2 -16   1      769.69      918.21     86.30 o
   0 -16   1      337.34      377.23     42.10 o
   2 -16   1      285.12      273.92     34.30 o
   4 -16   1      104.51       88.65     27.23 o
   6 -16   1       25.41       54.00     30.94 o
   8 -16   1      829.29      815.99     65.72 o
  10 -16   1     1605.70     1587.98     73.71 o
  12 -16   1     1109.26     1044.49     70.77 o
  14 -16   1      383.80      352.98     53.47 o
  16 -16   1      555.31      617.61     65.19 o
  18 -16   1      189.75      207.02     53.16 o
  20 -16   1      213.16      247.30     58.71 o
  22 -16   1      401.47      582.18    171.07 o
  24 -16   1      117.47      216.75     67.81 o
  26 -16   1      145.23      240.21     76.82 o
 -27 -15   1      187.18      220.99     76.43 o
 -25 -15   1      161.77      281.96    175.06 o
 -23 -15   1      210.39      305.76    107.72 o
 -21 -15   1       61.25       84.67     52.94 o
 -19 -15   1      184.60      193.55     54.53 o
 -17 -15   1      321.91      345.32     56.17 o
 -15 -15   1      811.05      853.16     67.40 o
 -13 -15   1      728.77      736.18     69.61 o
 -11 -15   1      349.53      376.03     41.51 o
  -9 -15   1      857.36      876.11     46.49 o
  -7 -15   1      704.78      687.66     36.28 o
  -5 -15   1     1128.96     1102.32     45.56 o
  -3 -15   1      197.07      178.35     23.45 o
  -1 -15   1      161.70      182.51     23.13 o
   1 -15   1      312.03      314.91     27.96 o
   3 -15   1      981.44      951.36     40.59 o
   5 -15   1      769.98      731.40     38.53 o
   7 -15   1     1173.62     1201.21     47.86 o
   9 -15   1      941.05      887.57     61.84 o
  11 -15   1     1129.44     1248.09    114.36 o
  13 -15   1     1418.54     1446.86     85.64 o
  15 -15   1     2049.23     2210.94    100.68 o
  17 -15   1      428.55      542.97     64.69 o
  19 -15   1      516.10      622.96     70.59 o
  21 -15   1      624.57      737.76    107.15 o
  23 -15   1       64.69       84.17    125.36 o
  25 -15   1       51.10       74.50    106.49 o
  27 -15   1       82.18      264.85     68.19 o
 -28 -14   1      107.11       51.44     67.04 o
 -26 -14   1      132.30      159.22     71.65 o
 -24 -14   1      218.00      141.92     75.83 o
 -22 -14   1       57.60       40.09     66.60 o
 -20 -14   1      784.39      698.26     70.50 o
 -18 -14   1      437.03      468.30     58.21 o
 -16 -14   1      498.25      598.53     59.20 o
 -14 -14   1      417.23      454.58     48.30 o
 -12 -14   1     1244.70     1166.52     72.57 o
 -10 -14   1     2279.40     2175.25     61.38 o
  -8 -14   1     1410.89     1377.01     57.50 o
  -6 -14   1     1739.45     1705.95     65.93 o
  -4 -14   1     4721.51     4648.31     89.31 o
  -2 -14   1     2595.24     2609.20     62.51 o
   0 -14   1      826.84      822.13     36.56 o
   2 -14   1      271.78      299.40     25.26 o
   4 -14   1      367.42      379.98     27.26 o
   6 -14   1      943.17      965.33     41.37 o
   8 -14   1      605.85      652.74     36.70 o
  10 -14   1     1454.91     1452.06     56.62 o
  12 -14   1     2312.85     2127.04    108.56 o
  14 -14   1     1719.64     1745.39     80.88 o
  16 -14   1      962.65     1003.87     87.34 o
  18 -14   1      356.92      411.06     58.24 o
  20 -14   1      336.95      404.38     78.79 o
  22 -14   1      314.92      332.86     68.32 o
  24 -14   1        8.58       75.63    113.41 o
  26 -14   1        6.76      118.12    204.40 o
  28 -14   1      102.96       36.81    247.83 o
 -29 -13   1      457.35      457.38     82.88 o
 -27 -13   1      325.59      366.15     82.59 o
 -25 -13   1      541.24      399.78     80.72 o
 -23 -13   1       12.41       74.66     56.28 o
 -21 -13   1     1091.99     1064.27     89.82 o
 -19 -13   1      923.02      925.15     75.98 o
 -17 -13   1     2823.07     2866.22     99.73 o
 -15 -13   1     1269.89     1367.73    123.32 o
 -13 -13   1      565.57      569.29     44.96 o
 -11 -13   1     1852.83     1866.03     69.51 o
  -9 -13   1     1065.91     1102.22     45.65 o
  -7 -13   1      870.32      940.45     39.64 o
  -5 -13   1     1181.04     1214.63     41.78 o
  -3 -13   1      813.63      873.49     35.60 o
  -1 -13   1     1455.35     1520.35     41.83 o
   1 -13   1     1645.88     1623.88     43.57 o
   3 -13   1      849.10      907.10     35.27 o
   5 -13   1     1227.13     1261.12     46.17 o
   7 -13   1     3022.43     2771.77     83.47 o
   9 -13   1      250.12      278.62     28.79 o
  11 -13   1     1046.36     1104.18     47.46 o
  13 -13   1      774.12      846.94     52.99 o
  15 -13   1      353.76      372.03     65.16 o
  17 -13   1     2826.19     3063.30    118.54 o
  19 -13   1     1707.05     1579.76    101.31 o
  21 -13   1     1637.36     1785.12    113.88 o
  23 -13   1      962.75      938.65     94.63 o
  25 -13   1      112.43      123.24     65.76 o
  27 -13   1      100.54      143.33    180.01 o
  29 -13   1       27.64       78.61     68.73 o
 -30 -12   1      123.10      -10.06     57.61 o
 -28 -12   1      136.03      184.72    130.56 o
 -26 -12   1       33.03        4.34     58.41 o
 -24 -12   1      354.02      365.33     69.89 o
 -22 -12   1     1948.06     1883.29    112.95 o
 -20 -12   1     1342.20     1223.91    102.42 o
 -18 -12   1     4982.57     5234.08    142.08 o
 -16 -12   1     4543.13     4162.63    138.47 o
 -14 -12   1     1401.21     1312.87     61.00 o
 -12 -12   1     1843.58     1770.18    110.83 o
 -10 -12   1      334.49      323.40     49.34 o
  -8 -12   1     4119.97     3877.88    113.54 o
  -6 -12   1     7476.25     7114.28    116.74 o
  -4 -12   1     4800.27     4623.41     80.63 o
  -2 -12   1     3102.94     2942.05     53.00 o
   0 -12   1      687.09      735.57     25.69 o
   2 -12   1      463.13      439.04     23.95 o
   4 -12   1     1586.38     1563.25     43.25 o
   6 -12   1     2876.34     2856.34     71.01 o
   8 -12   1     6694.06     6656.08    129.40 o
  10 -12   1     3400.48     3367.94    118.33 o
  12 -12   1      827.31      790.93     49.17 o
  14 -12   1      191.75      172.81     35.01 o
  16 -12   1      380.16      417.57     71.10 o
  18 -12   1     1531.33     1521.41     75.18 o
  20 -12   1     1533.91     1499.58    104.92 o
  22 -12   1     1741.69     1678.73    140.81 o
  24 -12   1     1129.31     1262.99    101.42 o
  26 -12   1      269.74      257.53     69.81 o
  28 -12   1      312.56      288.50    112.55 o
  30 -12   1      119.69      111.34     69.25 o
 -31 -11   1      170.51      241.71    113.22 o
 -29 -11   1      136.09      126.82     64.11 o
 -27 -11   1      396.23      432.11     82.24 o
 -25 -11   1      362.44      315.06     63.38 o
 -23 -11   1       52.21       84.84     77.05 o
 -21 -11   1      813.56      695.55     75.97 o
 -19 -11   1     5799.41     5605.35    258.41 o
 -17 -11   1     2634.88     2584.99    108.88 o
 -15 -11   1     1346.02     1350.68     65.68 o
 -13 -11   1     1381.35     1326.53     89.41 o
 -11 -11   1       83.91       92.17     23.51 o
  -9 -11   1     2927.46     2793.01     70.18 o
  -7 -11   1      232.96      229.24     21.49 o
  -5 -11   1     1294.12     1184.83     34.20 o
  -3 -11   1     6538.19     6212.08     95.86 o
  -1 -11   1    13612.80    13140.57    181.28 o
   1 -11   1    13394.90    12877.77    183.08 o
   3 -11   1     7062.85     6796.37    114.14 o
   5 -11   1     5189.74     4754.72    100.05 o
   7 -11   1     4340.54     4121.53     91.68 o
   9 -11   1     3804.07     3570.94     81.91 o
  11 -11   1     2026.58     1936.73     57.56 o
  13 -11   1      480.31      481.77     66.74 o
  15 -11   1      621.06      631.84     51.07 o
  17 -11   1      135.14      111.97     40.86 o
  19 -11   1      478.79      490.68     73.28 o
  21 -11   1     1593.17     1687.77    104.99 o
  23 -11   1     1250.58     1255.36    148.62 o
  25 -11   1      656.68      780.38     88.03 o
  27 -11   1       18.26       -8.28     55.08 o
  29 -11   1       63.30       84.99     61.94 o
  31 -11   1       94.97      119.94     67.52 o
 -32 -10   1       11.19      -69.24     97.43 o
 -30 -10   1      124.33      100.74     64.61 o
 -28 -10   1      148.57      120.07     58.50 o
 -26 -10   1     1144.74     1132.37    171.04 o
 -24 -10   1     2927.83     2755.14    172.75 o
 -22 -10   1     4538.45     4444.67    168.13 o
 -20 -10   1     7546.94     7527.25    199.78 o
 -18 -10   1     2032.87     2017.28    121.81 o
 -16 -10   1     1779.61     1877.33     83.70 o
 -14 -10   1     3761.59     3521.47    119.28 o
 -12 -10   1      769.07      869.85     40.40 o
 -10 -10   1     3286.63     3237.77    104.37 o
  -8 -10   1      547.48      572.91     28.35 o
  -6 -10   1     1489.38     1432.39     40.23 o
  -4 -10   1     1686.25     1818.72     42.57 o
  -2 -10   1     3671.05     3671.77     59.29 o
   0 -10   1      812.37      842.41     25.90 o
   2 -10   1      180.38      232.31     15.59 o
   4 -10   1     3010.37     3341.28     68.55 o
   6 -10   1     2092.62     2255.42     58.79 o
   8 -10   1     1338.53     1379.76     43.83 o
  10 -10   1     1171.20     1063.27     42.73 o
  12 -10   1      516.84      526.26     31.76 o
  14 -10   1      778.14      812.10     52.09 o
  16 -10   1      923.76      960.98     53.87 o
  18 -10   1      450.80      422.29     46.86 o
  20 -10   1      134.77      121.89     42.49 o
  22 -10   1     1551.13     1562.41    101.65 o
  24 -10   1     1729.74     1703.64    143.39 o
  26 -10   1     1754.77     1630.81    113.63 o
  28 -10   1      701.52      790.32    131.54 o
  30 -10   1      836.43      693.91     94.27 o
  32 -10   1      559.22      684.41    144.15 o
 -33  -9   1       79.06       92.40     96.70 o
 -31  -9   1      198.42      240.86    102.97 o
 -29  -9   1      157.90      199.46     53.49 o
 -27  -9   1      327.00      329.29     68.24 o
 -25  -9   1       98.58      103.49     49.89 o
 -23  -9   1      900.65      844.38     62.00 o
 -21  -9   1     2101.03     1779.90    111.25 o
 -19  -9   1     1316.22     1383.58     68.94 o
 -17  -9   1      344.92      278.28     38.56 o
 -15  -9   1      493.27      500.26     38.51 o
 -13  -9   1      377.06      379.78     24.51 o
 -11  -9   1     2212.80     2341.42     99.50 o
  -9  -9   1     1153.30     1172.61     37.97 o
  -7  -9   1      831.69      786.52     29.43 o
  -5  -9   1     1056.89     1027.60     38.41 o
  -3  -9   1     7770.45     7572.55    108.34 o
  -1  -9   1     9821.54     8663.02    117.50 o
   1  -9   1    17944.54    16919.03    220.13 o
   3  -9   1    19286.39    18515.88    296.02 o
   5  -9   1     8472.24     7932.79    155.06 o
   7  -9   1     7076.37     6751.82    124.76 o
   9  -9   1     6691.76     6533.04    126.33 o
  11  -9   1     1644.64     1674.59     48.75 o
  13  -9   1      718.74      709.98     35.59 o
  15  -9   1      135.23      141.40     33.48 o
  17  -9   1     1302.50     1281.83     65.91 o
  19  -9   1      412.57      347.85     43.67 o
  21  -9   1      566.68      622.40     86.91 o
  23  -9   1      279.57      258.04     55.51 o
  25  -9   1       36.65       -7.58     45.49 o
  27  -9   1       50.84       68.46     56.81 o
  29  -9   1       83.59       95.39     56.09 o
  31  -9   1      158.33      135.15    111.88 o
  33  -9   1      327.11      189.90    115.22 o
 -34  -8   1      129.83      158.09    101.16 o
 -32  -8   1      381.76      471.06    114.53 o
 -30  -8   1      317.18      205.31     89.29 o
 -28  -8   1     1593.29     1457.89    179.65 o
 -26  -8   1      887.45      858.40     78.69 o
 -24  -8   1     1903.69     1693.07     93.79 o
 -22  -8   1     2753.90     2467.98    123.89 o
 -20  -8   1      152.61      190.93     38.34 o
 -18  -8   1     2285.96     2214.78    134.01 o
 -16  -8   1     2204.32     2273.32     80.49 o
 -14  -8   1      879.01      968.15     48.84 o
 -12  -8   1     4317.23     4511.55    101.06 o
 -10  -8   1     4308.27     3975.83    121.41 o
  -8  -8   1     2322.77     2524.18     74.98 o
  -6  -8   1     4783.61     4865.74    107.54 o
  -4  -8   1    34548.82    36131.58    542.08 o
  -2  -8   1     2570.39     2449.31     55.37 o
   0  -8   1       75.90       88.10     15.52 o
   2  -8   1     3906.06     4797.37    108.67 o
   4  -8   1       88.91       25.57     31.90 o
   6  -8   1     1623.96     1642.64     44.30 o
   8  -8   1      551.97      593.91     52.34 o
  10  -8   1     6427.00     6149.21    122.34 o
  12  -8   1     5411.10     5577.10    149.17 o
  14  -8   1     6356.01     6348.32    195.21 o
  16  -8   1     2155.02     2234.13     96.57 o
  18  -8   1     1147.37     1190.83     63.02 o
  20  -8   1      265.46      266.90     41.33 o
  22  -8   1     2036.15     1999.36     92.37 o
  24  -8   1     3637.37     3557.21    211.59 o
  26  -8   1      844.27      884.73     80.22 o
  28  -8   1     1235.81     1288.36     96.15 o
  30  -8   1      550.64      402.23    107.67 o
  32  -8   1      326.36      140.14    110.59 o
  34  -8   1      533.04      638.28    184.96 o
 -35  -7   1      365.06      250.10    108.48 o
 -33  -7   1      430.28      505.93    112.32 o
 -31  -7   1      205.55      186.78     87.95 o
 -29  -7   1     1551.54     1275.18    129.49 o
 -27  -7   1      329.69      296.58     53.89 o
 -25  -7   1      220.77      189.60     40.48 o
 -23  -7   1      144.18      148.72     43.29 o
 -21  -7   1      505.68      436.72     42.60 o
 -19  -7   1     2088.24     2105.47     70.46 o
 -17  -7   1      596.31      582.99     49.28 o
 -15  -7   1      420.69      411.75     35.65 o
 -13  -7   1     1804.14     1643.88     59.40 o
 -11  -7   1     6934.94     6871.44    130.55 o
  -9  -7   1     4676.42     4273.19    112.71 o
  -7  -7   1     5108.87     5250.70    100.51 o
  -5  -7   1    28970.88    31069.83    464.82 o
  -3  -7   1    15187.06    15470.72    212.42 o
  -1  -7   1     1434.10     1285.20     27.76 o
   1  -7   1       72.13       45.60      9.48 o
   3  -7   1     6391.87     6125.87    101.11 o
   5  -7   1     5310.06     4812.00     83.71 o
   7  -7   1    12480.01    12560.74    200.57 o
   9  -7   1    12453.23    13055.17    224.07 o
  11  -7   1     7442.91     7340.97    133.63 o
  13  -7   1     3965.66     3841.51     76.59 o
  15  -7   1     8626.17     8784.72    261.30 o
  17  -7   1     6876.51     6722.19    211.35 o
  19  -7   1     2573.88     2648.60    153.85 o
  21  -7   1     3541.92     3489.32    108.56 o
  23  -7   1      135.68      126.22     41.42 o
  25  -7   1      532.41      407.87     58.38 o
  27  -7   1      144.83      108.00     50.51 o
  29  -7   1      598.24      400.03     84.75 o
  31  -7   1      403.63      159.37    100.11 o
  33  -7   1      132.35      107.33    106.40 o
 -36  -6   1      306.07      335.77    171.31 o
 -34  -6   1      268.13      322.84    101.27 o
 -32  -6   1      288.77      236.64     91.06 o
 -30  -6   1      848.00      782.79    104.11 o
 -28  -6   1      355.03      410.50    108.90 o
 -26  -6   1     1064.19     1019.54     65.21 o
 -24  -6   1      847.68      691.11     54.91 o
 -22  -6   1      304.21      268.29     37.09 o
 -20  -6   1     5737.39     5823.67    130.99 o
 -18  -6   1      998.35      954.96     46.28 o
 -16  -6   1      459.63      474.42     30.72 o
 -14  -6   1      908.40      963.71     40.78 o
 -12  -6   1     3849.28     3175.66     80.58 o
 -10  -6   1    14042.49    14564.69    256.19 o
  -8  -6   1    53793.22    57577.89   1683.30 o
  -6  -6   1    44254.98    45254.67    912.17 o
  -4  -6   1    27775.64    27710.58    408.04 o
  -2  -6   1    15540.58    15292.08    201.29 o
   0  -6   1      685.82      675.94     17.63 o
   2  -6   1      420.12      412.07     16.12 o
   4  -6   1     1675.23     1904.63     37.60 o
   6  -6   1      646.72      713.83     23.15 o
   8  -6   1     1644.19     1823.18     67.34 o
  10  -6   1    17220.43    17835.42    251.48 o
  12  -6   1    13596.01    13616.07    214.10 o
  14  -6   1     4664.22     4491.53     72.80 o
  16  -6   1     6856.17     7155.87    133.76 o
  18  -6   1     5813.15     5814.99    127.72 o
  20  -6   1     1016.47     1052.30     58.27 o
  22  -6   1      152.13      144.32     37.53 o
  24  -6   1      699.32      639.20     55.02 o
  26  -6   1      863.21      908.72     73.96 o
  28  -6   1      570.79      499.36     66.35 o
  30  -6   1      905.15      946.89    115.99 o
  32  -6   1      470.04      439.89    112.11 o
  34  -6   1      122.77      208.49     95.90 o
 -35  -5   1      384.41      171.40     95.47 o
 -33  -5   1      484.63      351.64     97.06 o
 -31  -5   1     1382.45     1489.94    128.23 o
 -29  -5   1      709.20      673.86     91.72 o
 -27  -5   1      698.23      701.12     60.55 o
 -25  -5   1      182.66      161.84     37.76 o
 -23  -5   1      201.67      211.06     30.73 o
 -21  -5   1     1082.06     1101.32     46.08 o
 -19  -5   1      787.84      891.24     40.19 o
 -17  -5   1     1912.96     1835.96     55.24 o
 -15  -5   1     2640.56     2517.45     55.57 o
 -13  -5   1     8613.80     8118.53    139.17 o
 -11  -5   1    14361.50    14579.87    235.28 o
  -9  -5   1    23726.50    23950.64    374.41 o
  -7  -5   1     5364.77     5166.07     99.48 o
  -5  -5   1     5528.88     5682.94     89.11 o
  -3  -5   1    13360.81    14529.00    230.08 o
  -1  -5   1    22405.32    23379.20    312.05 o
   1  -5   1     6979.12     7233.91     97.25 o
   3  -5   1     9541.61    10240.46    137.31 o
   5  -5   1      150.17      144.55      9.66 o
   7  -5   1     4769.35     4828.59     75.79 o
   9  -5   1      768.94      781.38     23.02 o
  11  -5   1     8544.97     9146.49    154.04 o
  13  -5   1    15351.79    15811.64    241.38 o
  15  -5   1    13465.93    13332.92    208.18 o
  17  -5   1    16092.33    15519.94    256.16 o
  19  -5   1     8877.08     8852.33    178.88 o
  21  -5   1     5001.09     5060.12    131.81 o
  23  -5   1      414.97      476.81     45.23 o
  25  -5   1       44.96      -30.99     36.55 o
  27  -5   1       13.05       -0.78     40.97 o
  29  -5   1       38.25      104.30     72.04 o
  31  -5   1      222.65      185.20     84.91 o
  33  -5   1      179.89      156.02    100.84 o
  35  -5   1      170.66       91.33     97.90 o
 -36  -4   1      301.76      387.22     97.03 o
 -34  -4   1      246.63      119.74     89.55 o
 -32  -4   1      295.26      200.62     86.05 o
 -30  -4   1      486.98      462.56     72.77 o
 -28  -4   1      159.65      205.81     56.74 o
 -26  -4   1       94.62       81.88     34.12 o
 -24  -4   1       22.04        3.25     22.75 o
 -22  -4   1      181.54      220.64     26.47 o
 -20  -4   1     1763.38     1617.03     51.04 o
 -18  -4   1      833.87      889.38     36.78 o
 -16  -4   1     1213.56     1283.69     41.04 o
 -14  -4   1     7018.48     6569.95    139.21 o
 -12  -4   1     3624.05     3931.83     73.64 o
 -10  -4   1    32670.10    33567.05    458.86 o
  -8  -4   1    23652.29    23926.51    313.23 o
  -6  -4   1    30279.97    31489.77    486.35 o
  -4  -4   1    53299.12    58962.66   1414.34 o
  -2  -4   1    53618.12    59408.04    720.96 o
   0  -4   1    12120.09    13827.58    162.06 o
   2  -4   1    15536.23    17113.84    221.98 o
   4  -4   1     1282.15     1331.96     27.71 o
   6  -4   1     6379.31     6751.20     97.19 o
   8  -4   1     1121.61     1169.02     22.72 o
  10  -4   1     3141.39     3063.41     52.31 o
  12  -4   1    13743.52    13825.35    196.03 o
  14  -4   1     7937.67     8517.51    133.95 o
  16  -4   1     8044.71     8469.11    139.18 o
  18  -4   1     1586.17     1626.68     64.51 o
  20  -4   1     1383.86     1455.80     56.33 o
  22  -4   1     1566.56     1458.57     72.70 o
  24  -4   1       55.23        8.93     40.88 o
  26  -4   1       15.36      -12.44     32.08 o
  28  -4   1       18.74       86.21     82.23 o
  30  -4   1      145.61       73.46     70.74 o
  32  -4   1       69.45       -3.04     78.83 o
  34  -4   1       17.00      -27.96    107.96 o
 -35  -3   1      497.18      630.27    102.84 o
 -33  -3   1      843.39      955.36     95.07 o
 -31  -3   1      361.16      260.62     76.53 o
 -29  -3   1     1452.78     1348.01     95.48 o
 -27  -3   1      202.41      157.77     44.47 o
 -25  -3   1       44.33       15.54     26.49 o
 -23  -3   1      209.25      199.70     26.46 o
 -21  -3   1     2010.78     1959.61     57.58 o
 -19  -3   1     1209.33     1147.23     40.90 o
 -17  -3   1     1443.41     1432.64     43.68 o
 -15  -3   1      134.10       73.43     19.44 o
 -13  -3   1     5659.95     6121.49    108.29 o
 -11  -3   1    18021.17    18378.89    333.01 o
  -9  -3   1     2094.64     2105.46     40.22 o
  -7  -3   1     7260.34     7746.53    104.15 o
  -5  -3   1    23901.76    24920.35    349.70 o
  -3  -3   1   114241.42   124352.44   1841.31 o
  -1  -3   1    17817.70    18623.05    224.93 o
   1  -3   1    15626.58    18584.51    232.91 o
   3  -3   1     2364.26     2303.43     39.36 o
   5  -3   1    17729.06    18244.40    348.83 o
   7  -3   1      705.14      624.10     15.76 o
   9  -3   1     4216.59     4611.03     72.83 o
  11  -3   1     3637.67     4041.95     73.38 o
  13  -3   1     3464.85     3643.21     68.74 o
  15  -3   1    12790.35    12215.34    204.44 o
  17  -3   1     6649.44     6758.66    116.03 o
  19  -3   1     6872.64     6990.14    124.66 o
  21  -3   1     5256.32     5142.13    102.68 o
  23  -3   1     3018.37     2956.72     93.11 o
  25  -3   1       51.56       72.28     35.80 o
  27  -3   1        3.17       14.97     55.75 o
  29  -3   1       87.45      127.95     64.89 o
  31  -3   1       87.53      100.63     78.63 o
  33  -3   1      190.16      208.74     99.11 o
  35  -3   1      410.55      425.07     97.61 o
 -36  -2   1      162.42       78.65     80.99 o
 -34  -2   1      280.58      224.69     84.37 o
 -32  -2   1      187.86      179.64     61.56 o
 -30  -2   1      236.21      314.22     60.32 o
 -28  -2   1     3034.83     3048.22     98.70 o
 -26  -2   1     2617.02     2396.70     91.93 o
 -24  -2   1     2320.43     2239.00     69.88 o
 -22  -2   1     9994.71     9562.21    206.93 o
 -20  -2   1     3970.48     3891.33    112.03 o
 -18  -2   1     5555.96     5514.59    132.44 o
 -16  -2   1     4735.42     4428.72     92.58 o
 -14  -2   1      366.54      386.58     20.47 o
 -12  -2   1     1239.45     1299.10     35.54 o
 -10  -2   1    10011.05     9848.35    151.13 o
  -8  -2   1     5365.04     4950.19     79.67 o
  -6  -2   1    10505.00    11135.68    145.30 o
  -4  -2   1    24136.87    25354.27    316.55 o
  -2  -2   1    12536.91    12286.59    168.89 o
   0  -2   1      209.56      273.89     13.71 o
   2  -2   1    18270.79    20101.02    311.84 o
   4  -2   1    17181.78    18803.36    272.34 o
   6  -2   1     6432.11     6697.45    107.54 o
   8  -2   1      534.80      556.79     17.36 o
  10  -2   1     2547.24     2419.95     49.64 o
  12  -2   1     4668.67     4229.56     79.33 o
  14  -2   1     3567.26     3597.38     79.15 o
  16  -2   1     2203.77     2193.64     51.58 o
  18  -2   1     2031.96     2079.29     52.45 o
  20  -2   1     3040.33     3045.93     70.00 o
  22  -2   1     9863.16     9750.07    172.16 o
  24  -2   1     4271.52     4050.19     98.64 o
  26  -2   1      614.64      524.06     55.90 o
  28  -2   1      598.45      607.40     69.06 o
  30  -2   1      399.50      417.45     78.96 o
  32  -2   1      179.83      214.30     94.50 o
  34  -2   1      229.99      278.06     87.39 o
  36  -2   1       82.76      -25.62     82.30 o
 -37  -1   1      172.46      176.38     87.42 o
 -35  -1   1      111.63       70.11     79.90 o
 -33  -1   1       53.07       26.27     54.82 o
 -31  -1   1       44.44       31.60     52.78 o
 -29  -1   1       56.73       60.40     44.30 o
 -27  -1   1       85.84       66.88     35.12 o
 -25  -1   1        5.57       -9.84     29.90 o
 -23  -1   1      211.09      241.53     29.26 o
 -21  -1   1     1033.73     1039.17     42.48 o
 -19  -1   1     2032.17     2083.43     56.02 o
 -17  -1   1     1591.21     1680.00     49.61 o
 -15  -1   1      480.26      582.62     26.36 o
 -13  -1   1     1422.75     1767.43     47.76 o
 -11  -1   1     3738.95     4112.75     74.76 o
  -9  -1   1     2289.26     2579.59     51.03 o
  -7  -1   1     4166.34     4539.57     70.47 o
  -5  -1   1     3799.78     4044.76     53.15 o
  -3  -1   1   107026.01   114120.61   1412.35 o
  -1  -1   1   110779.34   117428.99   1628.30 o
   1  -1   1    70947.25    77038.98   1134.03 o
   3  -1   1    92336.28    99040.88   1484.01 o
   5  -1   1    15288.51    16333.55    269.21 o
   7  -1   1      322.00      329.94     13.73 o
   9  -1   1     2909.63     3065.26     52.69 o
  11  -1   1     1701.89     1591.27     33.15 o
  13  -1   1     1300.29     1344.31     66.98 o
  15  -1   1      130.75       96.88     17.18 o
  17  -1   1     3284.86     3006.75     64.64 o
  19  -1   1      901.60      949.07     32.94 o
  21  -1   1     1556.04     1459.41     56.76 o
  23  -1   1      659.19      633.42     38.74 o
  25  -1   1       72.50       90.99     37.95 o
  27  -1   1      434.96      425.73     53.59 o
  29  -1   1      125.47       86.86     60.98 o
  31  -1   1      108.89       52.73     77.11 o
  33  -1   1       27.32      -44.35     74.23 o
  35  -1   1       46.78       52.05     81.31 o
 -36   0   1        7.32       29.10     79.00 o
 -34   0   1      109.90       17.69     76.55 o
 -32   0   1       13.39       43.27     51.71 o
 -30   0   1      103.25       84.65     51.22 o
 -28   0   1     1130.87     1225.39     65.24 o
 -26   0   1     7078.45     6628.62    182.66 o
 -24   0   1    17060.02    16901.28    351.05 o
 -22   0   1     9850.81     9798.54    191.22 o
 -20   0   1     8526.20     8339.32    145.11 o
 -18   0   1     5660.73     5405.63    102.71 o
 -16   0   1      854.03      645.27     25.79 o
 -14   0   1       92.70       75.59     19.75 o
 -12   0   1     7066.26     7565.63    116.15 o
 -10   0   1     9481.88     9796.55    146.01 o
  -8   0   1      609.65      627.69     15.76 o
  -6   0   1      863.37      867.62     17.97 o
  -4   0   1      381.00      406.11     12.54 o
  -2   0   1     6115.15     6013.06     80.26 o
   0   0   1        4.78       -4.17      4.17 o
   2   0   1     6794.42     6585.24    114.97 o
   4   0   1     1074.19      999.13     18.47 o
   6   0   1     6887.63     7345.44    107.99 o
   8   0   1      944.17      740.86     18.75 o
  10   0   1     6251.10     6245.64     97.78 o
  12   0   1        5.19       28.48     10.61 o
  14   0   1     2556.65     2827.11     58.37 o
  16   0   1      456.93      514.06     24.22 o
  18   0   1      530.04      505.97     24.72 o
  20   0   1      773.14      654.85     30.33 o
  22   0   1     4642.08     4386.43     89.24 o
  24   0   1    10279.05    10425.86    210.18 o
  26   0   1     7149.16     7147.00    159.95 o
  28   0   1     3293.46     3329.24    155.01 o
  30   0   1      421.88      461.99     84.00 o
  32   0   1       49.58        4.00     64.56 o
  34   0   1      203.24      243.23     86.72 o
  36   0   1      210.10      258.85     82.89 o
 -37   1   1      172.49      205.64     82.04 o
 -35   1   1      111.51       77.53     72.80 o
 -33   1   1       52.47      -32.06     64.82 o
 -31   1   1       44.13      -30.43     42.96 o
 -29   1   1       57.61      115.95     37.98 o
 -27   1   1       85.85       67.70     36.55 o
 -25   1   1        5.61       27.68     29.30 o
 -23   1   1      210.96      252.58     39.14 o
 -21   1   1     1033.42     1028.50     35.72 o
 -19   1   1     2028.44     2058.41     48.53 o
 -17   1   1     1582.90     1629.59     40.66 o
 -15   1   1      478.61      587.94     20.87 o
 -13   1   1     1429.71     1725.04     39.61 o
 -11   1   1     3749.63     4105.02     66.93 o
  -9   1   1     2297.56     2621.66     45.17 o
  -7   1   1     4152.86     4515.15     68.19 o
  -5   1   1     3805.42     3971.11     65.17 o
  -3   1   1   107007.67   114458.54   1536.10 o
  -1   1   1   110773.86   116086.73   2201.21 o
   1   1   1    70963.57    75459.02   1518.05 o
   3   1   1    92282.70    99631.86   1980.64 o
   5   1   1    15338.00    16256.83    215.81 o
   7   1   1      332.66      308.67     14.20 o
   9   1   1     2887.82     3089.13     49.20 o
  11   1   1     1705.62     1554.95     34.40 o
  13   1   1     1306.93     1367.85     49.34 o
  15   1   1      129.64       60.31     18.13 o
  17   1   1     3278.71     3002.73     62.25 o
  19   1   1      895.16      925.20     33.56 o
  21   1   1     1549.37     1436.50     47.48 o
  23   1   1      661.30      757.57     39.74 o
  25   1   1       72.56       53.57     34.95 o
  27   1   1      435.37      412.08     36.20 o
  29   1   1      124.50       92.97     62.68 o
  31   1   1      108.41      134.66     67.18 o
  33   1   1       27.04       54.10     73.37 o
  35   1   1       46.70       30.54     73.83 o
 -36   2   1      163.27       95.68     74.56 o
 -34   2   1      281.83      178.61     99.17 o
 -32   2   1      187.90      189.59     58.75 o
 -30   2   1      236.41      211.82     47.25 o
 -28   2   1     3031.02     2962.03     97.61 o
 -26   2   1     2611.41     2535.66     84.39 o
 -24   2   1     2323.15     2273.50     71.99 o
 -22   2   1    10001.55     9676.24    175.74 o
 -20   2   1     3959.80     3981.39     86.47 o
 -18   2   1     5557.49     5653.13     98.01 o
 -16   2   1     4733.41     4577.29     81.78 o
 -14   2   1      372.90      385.14     15.91 o
 -12   2   1     1226.67     1302.78     29.08 o
 -10   2   1     9973.15     9721.53    154.03 o
  -8   2   1     5375.63     5004.19     75.08 o
  -6   2   1    10515.82    11096.90    144.17 o
  -4   2   1    24133.63    24981.70    378.57 o
  -2   2   1    12570.51    12272.91    193.90 o
   0   2   1      212.03      272.56     21.17 o
   2   2   1    18276.64    20350.77   1305.15 o
   4   2   1    17204.37    19186.02    323.60 o
   6   2   1     6427.90     6650.58    113.94 o
   8   2   1      531.87      547.48     14.99 o
  10   2   1     2537.79     2476.73     42.78 o
  12   2   1     4665.09     4223.12     69.22 o
  14   2   1     3582.06     3434.25     64.11 o
  16   2   1     2214.02     2238.33     49.96 o
  18   2   1     2041.01     2135.32     51.55 o
  20   2   1     3035.76     3013.58     67.65 o
  22   2   1     9862.94     9740.08    187.47 o
  24   2   1     4271.07     4177.82    103.01 o
  26   2   1      614.54      611.12     41.07 o
  28   2   1      598.08      722.04     51.43 o
  30   2   1      397.71      304.09     68.26 o
  32   2   1      180.74      255.26     75.01 o
  34   2   1      229.52      202.03     81.13 o
  36   2   1       83.04      108.65     76.55 o
 -35   3   1      497.48      377.92     89.93 o
 -33   3   1      843.89      882.05     84.95 o
 -31   3   1      361.95      444.91     59.26 o
 -29   3   1     1455.39     1466.60     81.84 o
 -27   3   1      201.69      205.07     34.81 o
 -25   3   1       43.40       -6.35     32.00 o
 -23   3   1      208.80      214.51     28.59 o
 -21   3   1     2011.43     2039.68     59.41 o
 -19   3   1     1212.86     1205.32     42.43 o
 -17   3   1     1452.47     1397.19     44.50 o
 -15   3   1      134.89       97.07     17.90 o
 -13   3   1     5626.85     6310.05    109.57 o
 -11   3   1    18049.05    18707.21    285.14 o
  -9   3   1     2090.95     2085.80     41.83 o
  -7   3   1     7241.82     7717.48    114.58 o
  -5   3   1    23905.37    24828.83    377.12 o
  -3   3   1   114192.98   125679.09   1787.35 o
  -1   3   1    17812.16    18894.91    365.17 o
   1   3   1    15648.73    18177.52    423.86 o
   3   3   1     2342.41     2212.54    107.81 o
   5   3   1    17689.20    18697.92    316.26 o
   7   3   1      712.16      598.38     21.66 o
   9   3   1     4239.76     4540.46     77.52 o
  11   3   1     3660.06     3975.87     65.10 o
  13   3   1     3453.77     3530.91     65.21 o
  15   3   1    12777.10    12353.16    193.11 o
  17   3   1     6644.03     6710.59    121.90 o
  19   3   1     6865.64     6947.06    131.01 o
  21   3   1     5258.88     5122.69    113.82 o
  23   3   1     3018.99     3085.17     75.97 o
  25   3   1       51.65      -16.25     34.62 o
  27   3   1        3.09       10.64     27.00 o
  29   3   1       87.97       79.92     54.27 o
  31   3   1       88.03       37.07     63.81 o
  33   3   1      191.72      144.72     76.94 o
  35   3   1      410.94      355.68     96.75 o
 -36   4   1      301.89      243.26    111.44 o
 -34   4   1      245.74      246.36     76.36 o
 -32   4   1      295.34      439.88     61.21 o
 -30   4   1      485.48      506.69     61.20 o
 -28   4   1      159.74      166.09     39.69 o
 -26   4   1       94.78      139.83     36.34 o
 -24   4   1       22.38       14.43     21.22 o
 -22   4   1      180.24      214.41     24.09 o
 -20   4   1     1764.06     1623.90     54.13 o
 -18   4   1      828.32      857.11     33.99 o
 -16   4   1     1219.19     1224.27     39.56 o
 -14   4   1     7022.81     6553.49    132.25 o
 -12   4   1     3644.11     3867.64     80.37 o
 -10   4   1    32664.44    33480.70    536.10 o
  -8   4   1    23666.84    24427.57    350.64 o
  -6   4   1    30292.42    32179.95    461.16 o
  -4   4   1    53240.37    58790.04    904.78 o
  -2   4   1    53669.13    58845.72   1127.08 o
   0   4   1    12125.65    13836.82    270.26 o
   2   4   1    15537.06    17134.26    387.15 o
   4   4   1     1278.21     1277.66     48.27 o
   6   4   1     6403.31     7122.71    134.45 o
   8   4   1     1114.68     1158.70     36.08 o
  10   4   1     3138.35     3156.50     63.85 o
  12   4   1    13762.48    13737.09    212.96 o
  14   4   1     7937.32     8178.36    142.12 o
  16   4   1     8046.60     8175.72    137.07 o
  18   4   1     1589.51     1586.48     45.46 o
  20   4   1     1382.75     1424.72     50.68 o
  22   4   1     1566.52     1533.26     52.21 o
  24   4   1       56.17        6.02     29.36 o
  26   4   1       15.80      -27.79     27.79 o
  28   4   1       19.00       14.04     30.70 o
  30   4   1      146.50       79.60     53.26 o
  32   4   1       69.93      165.29     68.96 o
  34   4   1       17.17        5.11     82.18 o
 -35   5   1      386.15      371.16     83.77 o
 -33   5   1      486.12      392.24     78.06 o
 -31   5   1     1385.45     1433.38     94.73 o
 -29   5   1      709.23      829.46     60.69 o
 -27   5   1      696.44      669.86     53.26 o
 -25   5   1      181.94      173.22     26.19 o
 -23   5   1      201.00      190.05     25.56 o
 -21   5   1     1081.36     1152.67     46.00 o
 -19   5   1      790.83      883.98     36.15 o
 -17   5   1     1914.62     1823.37     48.84 o
 -15   5   1     2637.93     2580.89     56.57 o
 -13   5   1     8643.01     8260.33    141.24 o
 -11   5   1    14326.94    14690.33    245.68 o
  -9   5   1    23725.09    24096.96    376.94 o
  -7   5   1     5370.75     5458.04     89.98 o
  -5   5   1     5534.57     5739.52    100.33 o
  -3   5   1    13370.01    15114.38    258.94 o
  -1   5   1    22408.37    23432.11    461.13 o
   1   5   1     6973.57     7015.11    156.10 o
   3   5   1     9536.79    10305.81    263.39 o
   5   5   1      150.98      111.07     18.07 o
   7   5   1     4767.61     4949.09    100.80 o
   9   5   1      760.92      755.29     32.59 o
  11   5   1     8524.79     9423.24    183.60 o
  13   5   1    15377.63    15918.60    271.67 o
  15   5   1    13476.21    13414.23    213.93 o
  17   5   1    16087.77    15319.01    241.98 o
  19   5   1     8887.01     8896.87    150.54 o
  21   5   1     5009.19     4942.37    100.03 o
  23   5   1      416.57      448.66     34.58 o
  25   5   1       44.62       16.11     37.16 o
  27   5   1       12.99       55.53     32.22 o
  29   5   1       37.92       10.52     35.60 o
  31   5   1      223.00      147.80     70.30 o
  33   5   1      180.51      176.63     94.87 o
  35   5   1      171.77       92.09     93.64 o
 -36   6   1      306.89      365.46    379.16 o
 -34   6   1      267.51      196.75     80.34 o
 -32   6   1      287.39      193.71     62.66 o
 -30   6   1      847.97     1001.64     89.63 o
 -28   6   1      352.36      355.34     44.69 o
 -26   6   1     1062.10     1144.00     49.61 o
 -24   6   1      847.50      815.25     45.47 o
 -22   6   1      304.06      342.19     27.50 o
 -20   6   1     5745.00     5913.29    112.34 o
 -18   6   1      998.68     1070.63     40.45 o
 -16   6   1      456.03      493.48     25.65 o
 -14   6   1      916.70      951.61     33.88 o
 -12   6   1     3841.24     3308.62     67.56 o
 -10   6   1    14067.08    15213.31    262.74 o
  -8   6   1    53812.14    59017.49    899.46 o
  -6   6   1    44244.55    46504.93    689.01 o
  -4   6   1    27762.26    28286.92    483.49 o
  -2   6   1    15529.91    15646.35    358.35 o
   0   6   1      690.86      703.27     62.33 o
   2   6   1      418.23      346.46     29.71 o
   4   6   1     1671.39     1873.52     82.40 o
   6   6   1      639.50      664.49     34.22 o
   8   6   1     1641.68     1687.90     67.15 o
  10   6   1    17228.16    18457.12    352.59 o
  12   6   1    13598.66    14038.86    254.10 o
  14   6   1     4666.47     4455.86     88.28 o
  16   6   1     6847.33     7104.04    121.24 o
  18   6   1     5809.35     5925.98    105.47 o
  20   6   1     1014.32      991.95     39.90 o
  22   6   1      150.45      146.55     28.18 o
  24   6   1      701.04      680.24     45.08 o
  26   6   1      862.50      937.78     57.00 o
  28   6   1      568.41      551.06     53.46 o
  30   6   1      904.45     1022.65     75.32 o
  32   6   1      469.86      351.70     88.20 o
  34   6   1      123.61      136.24     92.64 o
 -35   7   1      365.21      223.19     85.82 o
 -33   7   1      431.36      447.16     89.77 o
 -31   7   1      205.04       84.02     58.10 o
 -29   7   1     1549.26     1407.51     98.72 o
 -27   7   1      327.81      363.80     38.70 o
 -25   7   1      222.51      265.47     33.16 o
 -23   7   1      143.47      180.92     32.66 o
 -21   7   1      506.31      582.85     31.86 o
 -19   7   1     2082.61     2147.05     61.77 o
 -17   7   1      593.10      590.24     29.08 o
 -15   7   1      422.02      447.36     26.58 o
 -13   7   1     1794.85     1736.49     47.63 o
 -11   7   1     6940.19     6949.84    134.39 o
  -9   7   1     4659.35     4467.67     89.64 o
  -7   7   1     5095.45     5599.28    105.45 o
  -5   7   1    28962.89    30485.09    728.88 o
  -3   7   1    15187.56    15652.29    281.23 o
  -1   7   1     1448.31     1420.27     54.07 o
   1   7   1       73.52       37.93     14.04 o
   3   7   1     6389.21     6190.45    154.25 o
   5   7   1     5306.33     4796.00    170.42 o
   7   7   1    12471.71    12286.38    303.37 o
   9   7   1    12446.25    13623.63    287.08 o
  11   7   1     7447.88     7385.27    156.39 o
  13   7   1     3963.24     3936.59     91.48 o
  15   7   1     8628.90     8714.39    153.90 o
  17   7   1     6880.84     7247.95    133.09 o
  19   7   1     2572.10     2567.00     66.86 o
  21   7   1     3541.89     3453.66     85.95 o
  23   7   1      135.32      128.14     35.18 o
  25   7   1      532.61      464.85     57.88 o
  27   7   1      145.41      109.89     45.57 o
  29   7   1      599.23      656.68     61.39 o
  31   7   1      402.60      318.29     59.35 o
  33   7   1      133.08       94.31    100.10 o
 -34   8   1      130.25       88.18     87.97 o
 -32   8   1      382.07      310.50     95.31 o
 -30   8   1      315.58      259.23     77.37 o
 -28   8   1     1591.79     1608.65     83.51 o
 -26   8   1      885.66      921.94     51.68 o
 -24   8   1     1903.88     1897.16     69.49 o
 -22   8   1     2758.47     2698.69     71.61 o
 -20   8   1      150.19      158.34     25.86 o
 -18   8   1     2295.11     2353.37     83.40 o
 -16   8   1     2214.47     2433.40     61.12 o
 -14   8   1      881.05     1017.56     43.60 o
 -12   8   1     4326.49     4620.02    100.07 o
 -10   8   1     4306.51     4216.19     86.96 o
  -8   8   1     2335.94     2569.55     61.07 o
  -6   8   1     4793.44     4764.98    101.01 o
  -4   8   1    34542.80    36780.34    680.76 o
  -2   8   1     2573.06     2591.14    157.60 o
   0   8   1       76.83       49.08     28.87 o
   2   8   1     3901.79     4715.18    272.13 o
   4   8   1       88.79       32.30     57.80 o
   6   8   1     1625.81     1541.51     67.59 o
   8   8   1      546.46      547.07     36.17 o
  10   8   1     6421.65     6485.86    158.28 o
  12   8   1     5418.17     5882.93    132.97 o
  14   8   1     6349.11     6552.51    136.22 o
  16   8   1     2149.67     2032.42     57.78 o
  18   8   1     1149.27     1165.94     51.77 o
  20   8   1      264.83      260.41     32.45 o
  22   8   1     2038.48     2130.32     73.53 o
  24   8   1     3635.29     3940.46    106.19 o
  26   8   1      844.28      951.53     67.45 o
  28   8   1     1235.78     1317.02     85.45 o
  30   8   1      548.34      507.11     85.06 o
  32   8   1      325.21      131.38    164.46 o
  34   8   1      532.90      432.84    135.91 o
 -33   9   1       79.01       67.80     85.82 o
 -31   9   1      198.85      104.25     75.18 o
 -29   9   1      157.76      148.59     66.99 o
 -27   9   1      326.14      440.57     46.54 o
 -25   9   1       98.14      110.80     37.35 o
 -23   9   1      901.24      822.22     49.44 o
 -21   9   1     2101.03     1868.95     66.83 o
 -19   9   1     1322.55     1373.90     55.72 o
 -17   9   1      344.77      326.82     30.27 o
 -15   9   1      490.02      540.82     46.82 o
 -13   9   1      376.70      399.15     30.02 o
 -11   9   1     2209.04     2329.78     65.53 o
  -9   9   1     1152.47     1211.65     45.12 o
  -7   9   1      835.30      839.63     34.14 o
  -5   9   1     1063.40      988.98     86.54 o
  -3   9   1     7759.17     7439.23    168.06 o
  -1   9   1     9856.04     8203.19    466.02 o
   1   9   1    17940.15    17613.32    673.82 o
   3   9   1    19268.84    19243.94   1011.75 o
   5   9   1     8486.60     7522.97   1074.56 o
   7   9   1     7072.20     6031.22    359.13 o
   9   9   1     6683.98     6520.30    183.83 o
  11   9   1     1649.44     1665.88     67.26 o
  13   9   1      720.65      779.25     46.49 o
  15   9   1      135.33       79.39     28.78 o
  17   9   1     1300.23     1337.80     55.66 o
  19   9   1      414.14      456.86     38.32 o
  21   9   1      568.78      564.15     44.20 o
  23   9   1      280.22      274.21     38.76 o
  25   9   1       37.23       58.34     41.18 o
  27   9   1       50.55       73.64     53.84 o
  29   9   1       82.45      106.09     51.07 o
  31   9   1      158.04      130.17     87.70 o
  33   9   1      327.31      209.24    110.69 o
 -32  10   1       11.34      -78.66     78.66 o
 -30  10   1      124.57       53.54     89.65 o
 -28  10   1      149.56      275.72     51.44 o
 -26  10   1     1143.57     1214.91     65.69 o
 -24  10   1     2926.31     3286.13    103.96 o
 -22  10   1     4540.97     4746.02    120.98 o
 -20  10   1     7556.46     8039.71    176.56 o
 -18  10   1     2038.14     2124.27     71.32 o
 -16  10   1     1776.66     1980.82     79.26 o
 -14  10   1     3763.49     3985.02     93.58 o
 -12  10   1      772.62      857.78     40.50 o
 -10  10   1     3283.72     3435.01     75.93 o
  -8  10   1      549.15      551.45     36.68 o
  -6  10   1     1489.43     1371.76     66.14 o
  -4  10   1     1681.67     1722.01    119.67 o
  -2  10   1     3675.01     3348.33    223.38 o
   0  10   1      811.07      496.75    108.07 o
   2  10   1      180.02       73.34     32.01 o
   4  10   1     3002.70     3270.63    228.41 o
   6  10   1     2083.45     1831.52    260.05 o
   8  10   1     1335.97     1263.24    139.32 o
  10  10   1     1172.27     1133.85     44.49 o
  12  10   1      517.68      557.07     42.56 o
  14  10   1      776.01      726.28     56.63 o
  16  10   1      921.25      945.75     77.79 o
  18  10   1      446.84      501.81     40.21 o
  20  10   1      137.86      112.83     45.48 o
  22  10   1     1558.75     1652.37     67.62 o
  24  10   1     1734.26     1893.83     85.13 o
  26  10   1     1754.27     1787.21     89.31 o
  28  10   1      702.40      739.60     67.64 o
  30  10   1      837.15      769.26     97.92 o
  32  10   1      559.35      604.70     95.61 o
 -31  11   1      169.94       34.32     86.06 o
 -29  11   1      136.44      153.62     81.30 o
 -27  11   1      395.47      445.21     57.21 o
 -25  11   1      362.20      362.75     49.99 o
 -23  11   1       51.95       93.53     36.15 o
 -21  11   1      812.95      667.88     66.53 o
 -19  11   1     5795.55     5938.66    131.44 o
 -17  11   1     2632.56     2564.30     93.73 o
 -15  11   1     1345.06     1401.24     68.41 o
 -13  11   1     1378.21     1522.48     79.16 o
 -11  11   1       82.42       94.40     27.32 o
  -9  11   1     2925.62     2993.67    106.58 o
  -7  11   1      232.91      178.73     27.52 o
  -5  11   1     1292.78     1090.95     94.33 o
  -3  11   1     6547.10     5673.41    221.81 o
  -1  11   1    13606.24    13808.43    746.91 o
   1  11   1    13398.38    12798.85    541.34 o
   3  11   1     7068.22     6737.47    315.21 o
   5  11   1     5204.39     5022.33    564.18 o
   7  11   1     4343.74     3587.32    365.02 o
   9  11   1     3803.30     3416.89    177.65 o
  11  11   1     2032.06     1952.83     72.48 o
  13  11   1      483.68      393.47     64.78 o
  15  11   1      623.68      694.72     59.43 o
  17  11   1      135.22      153.05     44.55 o
  19  11   1      478.66      350.98     58.57 o
  21  11   1     1596.37     1843.60     82.95 o
  23  11   1     1249.92     1257.52    111.46 o
  25  11   1      654.75      726.84     63.15 o
  27  11   1       18.78      -43.65     43.65 o
  29  11   1       63.13      -41.99    102.19 o
  31  11   1       94.96      175.15     63.75 o
 -30  12   1      123.33       86.13     91.64 o
 -28  12   1      135.40      161.22     59.01 o
 -26  12   1       32.67       30.17     39.83 o
 -24  12   1      354.97      363.35     52.68 o
 -22  12   1     1949.98     2094.72     80.85 o
 -20  12   1     1343.98     1490.47     68.35 o
 -18  12   1     4980.29     5321.75    133.57 o
 -16  12   1     4545.47     4444.88    133.57 o
 -14  12   1     1404.55     1458.43     72.09 o
 -12  12   1     1835.31     1934.78     96.42 o
 -10  12   1      332.37      255.15     62.70 o
  -8  12   1     4117.46     3896.62    122.53 o
  -6  12   1     7478.34     6449.15    372.37 o
  -4  12   1     4808.27     4356.26    271.01 o
  -2  12   1     3101.35     2519.57    207.91 o
   0  12   1      687.45      610.87    122.61 o
   2  12   1      462.49      235.16     54.10 o
   4  12   1     1583.53     1235.30    377.91 o
   6  12   1     2875.46     2213.98    303.32 o
   8  12   1     6689.37     6095.45    577.74 o
  10  12   1     3393.39     3159.06    222.03 o
  12  12   1      819.57      757.96     74.34 o
  14  12   1      193.74      178.50     50.18 o
  16  12   1      384.33      314.56     63.21 o
  18  12   1     1528.29     1535.58    104.35 o
  20  12   1     1533.17     1721.53     80.78 o
  22  12   1     1740.04     1869.38    101.07 o
  24  12   1     1129.92     1063.95     80.90 o
  26  12   1      273.14      233.74     54.90 o
  28  12   1      311.95      264.87     70.97 o
  30  12   1      119.33       87.15     62.54 o
 -29  13   1      456.82      592.54    104.51 o
 -27  13   1      325.87      464.07     62.97 o
 -25  13   1      541.06      540.09     59.72 o
 -23  13   1       12.42        6.54     47.59 o
 -21  13   1     1091.64     1093.53     61.75 o
 -19  13   1      923.82      887.75     66.40 o
 -17  13   1     2820.09     2876.38    113.82 o
 -15  13   1     1265.94     1288.40    101.94 o
 -13  13   1      562.99      582.46     56.47 o
 -11  13   1     1852.32     2012.41     86.56 o
  -9  13   1     1074.56     1092.64     72.95 o
  -7  13   1      871.11      928.43     91.56 o
  -5  13   1     1178.74     1073.20    105.44 o
  -3  13   1      811.01      556.07     60.59 o
  -1  13   1     1454.24      952.48    198.72 o
   1  13   1     1648.12     1375.29    288.83 o
   3  13   1      850.26      689.02    138.18 o
   5  13   1     1226.10     1060.84    294.54 o
   7  13   1     3021.94     2716.12    365.68 o
   9  13   1      251.84      155.28     48.09 o
  11  13   1     1050.07      943.41     77.66 o
  13  13   1      774.81      836.41     77.71 o
  15  13   1      352.39      272.93    136.02 o
  17  13   1     2821.77     3008.27    184.75 o
  19  13   1     1709.25     1880.91    101.54 o
  21  13   1     1639.17     1893.94    114.14 o
  23  13   1      963.11     1040.89     78.08 o
  25  13   1      112.96      109.83     51.68 o
  27  13   1      100.37       55.46     62.64 o
  29  13   1       27.54       58.24     71.61 o
 -28  14   1      107.12      133.04     67.21 o
 -26  14   1      132.47       90.83     85.06 o
 -24  14   1      218.21      244.24     88.15 o
 -22  14   1       57.58       85.41     47.95 o
 -20  14   1      783.61      847.80     72.49 o
 -18  14   1      437.38      417.35     86.18 o
 -16  14   1      496.13      549.47     58.04 o
 -14  14   1      415.44      326.92     53.59 o
 -12  14   1     1250.00     1206.95     84.04 o
 -10  14   1     2278.39     2330.72    120.02 o
  -8  14   1     1412.10     1395.24     96.49 o
  -6  14   1     1741.44     1528.31    137.00 o
  -4  14   1     4721.87     4423.89    242.12 o
  -2  14   1     2599.37     2672.19    166.74 o
   0  14   1      828.28      643.12    135.60 o
   2  14   1      271.30      169.47     51.21 o
   4  14   1      367.90      194.83     57.17 o
   6  14   1      942.87      671.73    113.35 o
   8  14   1      606.71      518.19     68.30 o
  10  14   1     1449.43     1373.69     95.27 o
  12  14   1     2315.95     2277.24    325.22 o
  14  14   1     1722.84     1864.79    303.63 o
  16  14   1      956.98      929.99    105.26 o
  18  14   1      358.47      367.42     78.92 o
  20  14   1      336.71      320.67     84.46 o
  22  14   1      313.92      268.44     63.84 o
  24  14   1        8.50      -83.12     83.12 o
  26  14   1        6.71      -57.80     91.66 o
  28  14   1      103.03       31.94     89.08 o
 -27  15   1      187.17      136.79     64.90 o
 -25  15   1      160.81       56.63     70.88 o
 -23  15   1      210.11      216.17     84.10 o
 -21  15   1       61.35       99.58     79.20 o
 -19  15   1      184.78      234.80     86.55 o
 -17  15   1      322.84      398.46     63.21 o
 -15  15   1      809.85      827.37     74.57 o
 -13  15   1      725.55      781.97     64.62 o
 -11  15   1      347.02      346.48     71.50 o
  -9  15   1      854.34      812.13     88.51 o
  -7  15   1      708.65      588.23     66.24 o
  -5  15   1     1132.19      807.39    108.93 o
  -3  15   1      198.44       68.51     51.85 o
  -1  15   1      163.52       93.56     38.55 o
   1  15   1      310.66      151.97     58.82 o
   3  15   1      980.03      746.84    219.64 o
   5  15   1      769.24      295.02    125.61 o
   7  15   1     1176.84      932.88    178.88 o
   9  15   1      940.92     1099.13    109.39 o
  11  15   1     1130.01     1145.05    126.63 o
  13  15   1     1421.81     1389.35    249.83 o
  15  15   1     2047.90     2107.22    159.81 o
  17  15   1      428.61      570.01    102.20 o
  19  15   1      516.01      657.35    109.65 o
  21  15   1      624.94      682.11     74.14 o
  23  15   1       64.67      -54.64     66.91 o
  25  15   1       50.79      -59.07     61.59 o
  27  15   1       82.16      109.05     67.19 o
 -26  16   1       80.88       52.40     66.72 o
 -24  16   1       95.84      121.49     66.40 o
 -22  16   1      247.73      251.48     74.37 o
 -20  16   1      556.74      706.00    105.83 o
 -18  16   1      262.65      232.69     92.45 o
 -16  16   1      342.77      419.49     68.69 o
 -14  16   1      392.48      341.70     68.20 o
 -12  16   1      273.12      299.78     56.54 o
 -10  16   1      795.90      821.95     87.29 o
  -8  16   1      854.17      753.06     93.23 o
  -6  16   1      810.75      678.61    127.70 o
  -4  16   1      537.00      668.49     93.22 o
  -2  16   1      768.04      662.62    246.27 o
   0  16   1      337.88      420.23     76.71 o
   2  16   1      285.68     -145.27    184.83 o
   4  16   1      103.81      157.46    126.64 o
   6  16   1       25.10      -34.87     82.72 o
   8  16   1      827.35      546.10     90.99 o
  10  16   1     1604.96     1454.36    207.88 o
  12  16   1     1109.13     1009.89    151.62 o
  14  16   1      382.82      187.31    110.17 o
  16  16   1      557.83      462.87    107.39 o
  18  16   1      190.45      129.97    103.52 o
  20  16   1      213.72      230.91     93.96 o
  22  16   1      402.17      511.81    123.78 o
  24  16   1      117.96       99.67    124.95 o
  26  16   1      144.68      151.90     87.94 o
 -25  17   1      249.59      215.88     84.71 o
 -23  17   1      239.21      140.44     70.65 o
 -21  17   1      194.47      249.37     90.33 o
 -19  17   1       39.78      -56.81     80.21 o
 -17  17   1      144.42      129.03     87.00 o
 -15  17   1      367.47      439.82    103.91 o
 -13  17   1      259.58      330.99     64.62 o
 -11  17   1      502.84      577.32     79.68 o
  -9  17   1      181.07      138.42     58.38 o
  -7  17   1      334.53      199.02     69.70 o
  -5  17   1      781.95      533.02    122.82 o
  -3  17   1     1475.34     1616.02    262.51 o
  -1  17   1     1037.81      958.28    143.09 o
   1  17   1      676.49      534.76    183.73 o
   3  17   1      673.95      433.07    124.16 o
   5  17   1     1600.95     1023.40    172.23 o
   7  17   1     2293.18     2138.92    328.38 o
   9  17   1     1987.70     1116.34    201.41 o
  11  17   1      813.42      576.42    147.11 o
  13  17   1      519.69      272.13    115.73 o
  15  17   1      258.95      156.20     99.62 o
  17  17   1      248.77       80.52    124.41 o
  19  17   1       47.91       58.98    188.87 o
  21  17   1       24.09     -138.09    138.09 o
  23  17   1       31.86       20.45     61.31 o
 -22  18   1      647.08      632.21    139.46 o
 -20  18   1      257.64      180.67    187.41 o
 -18  18   1      397.70      478.87    185.39 o
 -16  18   1      321.97      312.13    109.55 o
 -14  18   1      281.76      480.06    123.39 o
 -12  18   1      564.03      428.14    104.56 o
 -10  18   1       43.29       15.27     49.96 o
  -8  18   1      274.91      237.43     57.05 o
  -6  18   1       57.45       54.72     50.40 o
  -4  18   1       55.30       20.11     65.22 o
  -2  18   1      142.83      101.43     54.82 o
   0  18   1       65.87       24.47     50.58 o
   2  18   1       48.15      -84.37     84.37 o
   4  18   1      203.20       16.01    105.09 o
   6  18   1      271.13        1.62     90.35 o
   8  18   1      306.60       90.69    117.18 o
  10  18   1      389.89      294.78    134.47 o
  12  18   1      316.59      305.53    131.26 o
  14  18   1      206.19      -24.90    125.49 o
  16  18   1        4.15       56.49    142.42 o
  18  18   1      208.43       70.36    534.48 o
  20  18   1      150.08      115.83    163.28 o
  22  18   1      164.50      167.03     87.15 o
 -21  19   1      285.90      207.86    109.64 o
 -19  19   1      148.18      131.43    160.79 o
 -17  19   1       29.39      -93.25    221.18 o
 -15  19   1      127.11       47.57    115.84 o
 -13  19   1      111.43      -19.01    103.40 o
 -11  19   1       73.19       55.80     80.17 o
  -9  19   1       43.71      -87.75     87.75 o
  -7  19   1       66.85      -73.22     73.22 o
  -5  19   1       87.75       21.13     84.81 o
  -3  19   1      402.12       87.88     97.38 o
  -1  19   1      713.28      286.53     99.53 o
   1  19   1     1426.43      568.75    267.24 o
   3  19   1     1243.94      404.67    141.77 o
   5  19   1      490.84      484.98    173.53 o
   7  19   1      402.16      268.95    160.22 o
   9  19   1      520.31      430.88    142.63 o
  11  19   1      399.71       91.09    124.32 o
  13  19   1      129.62     -116.24    116.24 o
  15  19   1       14.78     -203.70    203.70 o
  17  19   1      102.60       68.52    260.39 o
  19  19   1       80.34       95.75    135.87 o
 -16  20   1       79.93     -105.03    153.04 o
 -14  20   1       28.29     -138.39    138.39 o
 -12  20   1      178.52      -99.72    149.01 o
 -10  20   1      275.25      515.13    180.64 o
  -8  20   1      144.09       47.06    104.04 o
  -6  20   1       79.66       50.54    144.40 o
  -4  20   1       50.47       72.06     99.60 o
  -2  20   1       20.33       87.94     96.42 o
   0  20   1       43.54      -94.97     94.97 o
   2  20   1       29.35      -69.11    101.87 o
   4  20   1       85.72     -118.95    118.95 o
   6  20   1       41.40      158.03    159.46 o
   8  20   1      248.17       -0.11    187.33 o
  10  20   1       61.87     -176.93    275.24 o
  12  20   1        8.92     -116.40    198.33 o
  14  20   1       77.72      -97.73    168.28 o
  16  20   1       84.69      140.73    157.46 o
 -15  21   1      165.98      419.52    175.35 o
 -13  21   1       23.97      146.76    205.57 o
 -11  21   1       22.16     -219.95    231.84 o
  -9  21   1      316.26       84.45    250.11 o
  -7  21   1      302.19      148.47    226.13 o
  -5  21   1       61.45     -167.72    167.72 o
  -3  21   1       22.12     -146.35    146.35 o
  -1  21   1      103.69     -119.89    119.89 o
   1  21   1      211.42     -135.96    135.96 o
   3  21   1      387.87      -93.12    205.35 o
   5  21   1      427.89        0.36    243.41 o
   7  21   1      233.98     -152.23    216.14 o
   9  21   1      215.07      100.34    255.82 o
  11  21   1      101.16        0.00    258.11 o
  13  21   1       41.20      733.20    285.52 o
 -10  22   1       80.93      164.46    185.01 o
  -8  22   1      107.00      453.50    132.41 o
  -6  22   1      214.09      126.65    150.75 o
  -4  22   1      295.26      248.37    309.50 o
  -2  22   1      156.53     -167.76    167.76 o
   0  22   1       78.86     -170.21    180.97 o
   2  22   1       18.10      125.63    301.50 o
   4  22   1       54.14       13.70    278.66 o
   6  22   1      102.47       93.65    274.09 o
   8  22   1      112.54      459.11    287.80 o
  -1  23   1       19.32     -283.23    283.23 o
 -10 -22   2      230.21      312.24     72.09 o
  -8 -22   2      244.91      140.36     52.62 o
  -6 -22   2       81.86       80.72     48.87 o
  -4 -22   2       12.35      -40.36     40.36 o
  -2 -22   2       18.40       15.00     37.57 o
   0 -22   2       42.15      -13.85     46.50 o
   2 -22   2       71.36       50.67     41.81 o
   4 -22   2      125.98       75.06     50.00 o
   6 -22   2       58.84      -37.09     46.06 o
   8 -22   2       83.94       38.47     50.32 o
 -15 -21   2      127.37      116.66     68.90 o
 -13 -21   2      125.40       93.00     62.21 o
 -11 -21   2      139.35      148.17     53.06 o
  -9 -21   2      122.88       73.89     51.47 o
  -7 -21   2      121.77       52.39     57.97 o
  -5 -21   2      204.91      144.49     51.09 o
  -3 -21   2      153.19      159.26     40.82 o
  -1 -21   2      198.46      179.26     51.16 o
   1 -21   2       82.04       46.21     39.61 o
   3 -21   2       31.03        7.63     42.16 o
   5 -21   2       93.47       47.48     61.26 o
   7 -21   2       46.80      -10.14     47.10 o
   9 -21   2       61.17      -16.57     46.66 o
  11 -21   2       10.59       -4.52     48.22 o
  13 -21   2       98.69       94.19     52.57 o
 -18 -20   2       65.96       67.30     61.32 o
 -16 -20   2      126.34      108.87     64.31 o
 -14 -20   2      149.06      156.07     53.03 o
 -12 -20   2      158.31      102.24     65.84 o
 -10 -20   2       73.39       49.44     57.83 o
  -8 -20   2       84.51       69.78     47.73 o
  -6 -20   2      182.68      176.90     43.86 o
  -4 -20   2       91.64       58.50     34.17 o
  -2 -20   2       40.45      -26.56     34.02 o
   0 -20   2      165.34      235.26     40.13 o
   2 -20   2      480.25      489.63     49.16 o
   4 -20   2      813.00      773.39     59.05 o
   6 -20   2      805.25      814.65     70.19 o
   8 -20   2      278.80      227.03     76.38 o
  10 -20   2      227.89      180.31     56.84 o
  12 -20   2      203.09       97.34     64.04 o
  14 -20   2       12.30      -46.16     46.16 o
  16 -20   2       44.27       80.41     55.01 o
 -21 -19   2      402.74      570.38     81.12 o
 -19 -19   2      308.91      348.29     75.62 o
 -17 -19   2      181.26      173.62     58.56 o
 -15 -19   2      428.31      470.17    112.11 o
 -13 -19   2      508.86      469.39     69.44 o
 -11 -19   2      116.83      158.40     46.94 o
  -9 -19   2      100.33       71.21     43.83 o
  -7 -19   2       60.03       60.44     36.07 o
  -5 -19   2       58.24       23.97     32.73 o
  -3 -19   2       74.14       94.45     36.32 o
  -1 -19   2       37.80       23.31     35.43 o
   1 -19   2       26.52      -10.05     32.81 o
   3 -19   2        5.82       20.18     33.89 o
   5 -19   2      106.25       62.67     36.52 o
   7 -19   2      154.94       61.39     44.32 o
   9 -19   2      389.38      405.23     56.59 o
  11 -19   2      190.94      172.89     52.24 o
  13 -19   2       66.67      -20.26     63.30 o
  15 -19   2       32.75      -70.99     70.99 o
  17 -19   2       20.37      -27.43     46.50 o
  19 -19   2       12.51       57.75     56.69 o
 -22 -18   2      192.18      214.87     63.79 o
 -20 -18   2      126.71      166.37     57.82 o
 -18 -18   2      158.23      228.58     64.44 o
 -16 -18   2      214.79      196.58     51.34 o
 -14 -18   2      126.50      158.01     47.60 o
 -12 -18   2      175.64      229.12     50.46 o
 -10 -18   2      278.60      285.26     49.52 o
  -8 -18   2       97.62       90.92     39.52 o
  -6 -18   2       96.23       82.33     32.11 o
  -4 -18   2      173.09      151.93     36.80 o
  -2 -18   2      925.16      998.48     52.09 o
   0 -18   2     2083.46     2225.34     67.48 o
   2 -18   2     2188.49     2331.56     86.97 o
   4 -18   2     1107.87     1088.40     63.98 o
   6 -18   2      376.32      406.60     43.32 o
   8 -18   2      756.93      701.11     87.47 o
  10 -18   2      937.82     1022.97    151.15 o
  12 -18   2      611.69      549.62     55.33 o
  14 -18   2      296.68      260.36     49.10 o
  16 -18   2       16.40      -33.62     54.89 o
  18 -18   2       11.11      -63.21     63.21 o
  20 -18   2       12.34       41.36     62.29 o
  22 -18   2       62.77      273.48    153.98 o
 -25 -17   2      531.30      595.99     95.33 o
 -23 -17   2      266.69      284.51     97.26 o
 -21 -17   2      314.05      349.68     76.52 o
 -19 -17   2      464.94      529.62     67.60 o
 -17 -17   2      536.88      686.19     83.92 o
 -15 -17   2      901.24      915.68     74.82 o
 -13 -17   2      950.58      988.36     69.88 o
 -11 -17   2      283.83      332.49     61.11 o
  -9 -17   2      400.52      481.76     51.73 o
  -7 -17   2     1110.55     1229.41     91.09 o
  -5 -17   2     1022.67     1022.04     51.53 o
  -3 -17   2      384.28      410.17     38.93 o
  -1 -17   2      404.75      437.88     34.37 o
   1 -17   2      543.33      533.68     39.46 o
   3 -17   2      356.68      310.48     34.61 o
   5 -17   2      382.17      397.60     37.81 o
   7 -17   2      452.95      486.05     37.68 o
   9 -17   2      396.96      367.09     56.18 o
  11 -17   2      654.42      604.09     54.78 o
  13 -17   2      526.99      530.45     63.07 o
  15 -17   2      454.03      534.87     62.85 o
  17 -17   2       60.67       42.72     50.14 o
  19 -17   2       38.01       68.08     67.20 o
  21 -17   2      138.36        9.48     65.28 o
  23 -17   2      232.78      300.89     79.68 o
 -26 -16   2      577.39      699.80     94.11 o
 -24 -16   2       75.26      161.63     77.81 o
 -22 -16   2      140.20      339.83    118.50 o
 -20 -16   2       83.81      121.78     60.60 o
 -18 -16   2      182.88      175.62     64.39 o
 -16 -16   2      388.13      415.52     56.91 o
 -14 -16   2      120.88      120.48     37.23 o
 -12 -16   2      311.86      367.79     43.92 o
 -10 -16   2      374.76      492.91     62.77 o
  -8 -16   2      463.77      517.92     38.16 o
  -6 -16   2      316.03      393.42     35.77 o
  -4 -16   2     2115.65     2093.87     68.26 o
  -2 -16   2     1764.93     1838.41     61.31 o
   0 -16   2      452.74      461.76     43.39 o
   2 -16   2       27.95       -8.82     25.54 o
   4 -16   2      245.03      245.21     33.73 o
   6 -16   2     1709.40     1607.38     58.55 o
   8 -16   2     1156.80     1183.22     50.52 o
  10 -16   2     1179.57     1136.07     57.64 o
  12 -16   2     1341.69     1245.40     84.39 o
  14 -16   2      688.02      732.95     66.55 o
  16 -16   2      658.38      657.66     69.40 o
  18 -16   2      411.64      430.48     64.23 o
  20 -16   2      359.36      469.05     83.08 o
  22 -16   2      239.08      319.94     91.04 o
  24 -16   2       54.76       71.92    137.48 o
 -27 -15   2      546.90      562.26     86.86 o
 -25 -15   2      165.80      235.98    138.80 o
 -23 -15   2       22.75       44.17     62.71 o
 -21 -15   2       32.99       55.96     62.47 o
 -19 -15   2      143.77      224.15     62.34 o
 -17 -15   2      423.81      398.33     54.84 o
 -15 -15   2      217.20      196.96     45.45 o
 -13 -15   2      112.31      137.13     40.83 o
 -11 -15   2      290.85      274.12     35.36 o
  -9 -15   2     1165.95     1055.18     53.41 o
  -7 -15   2     1671.58     1712.61     74.81 o
  -5 -15   2     1237.41     1332.40     48.92 o
  -3 -15   2     2473.23     2434.34     65.42 o
  -1 -15   2     1472.78     1547.39     50.57 o
   1 -15   2      805.95      766.22     36.81 o
   3 -15   2      582.24      588.96     36.93 o
   5 -15   2       83.17       66.85     29.60 o
   7 -15   2      390.45      221.72    104.36 o
   9 -15   2      244.62      325.24     37.31 o
  11 -15   2      273.85      271.10     40.56 o
  13 -15   2      901.74      941.60     69.19 o
  15 -15   2      999.03      967.90     73.19 o
  17 -15   2      709.76      696.19     68.96 o
  19 -15   2      158.01      176.37     61.21 o
  21 -15   2       17.66       27.44     59.34 o
  23 -15   2      110.28      108.32    139.46 o
  25 -15   2       10.54       76.09    104.84 o
 -28 -14   2      567.62      640.82     90.41 o
 -26 -14   2      455.72      509.56     86.04 o
 -24 -14   2      256.31      209.79     68.45 o
 -22 -14   2       39.83      115.12     73.52 o
 -20 -14   2       67.71       92.64     59.53 o
 -18 -14   2      131.01      114.20     43.70 o
 -16 -14   2      197.29      262.77     49.63 o
 -14 -14   2      430.63      499.21     46.62 o
 -12 -14   2      921.66      972.52     62.17 o
 -10 -14   2      187.79      191.08     26.55 o
  -8 -14   2      170.88      161.84     23.76 o
  -6 -14   2      923.87     1003.00     38.57 o
  -4 -14   2       89.56       92.23     23.99 o
  -2 -14   2      340.66      337.45     24.63 o
   0 -14   2     1399.96     1347.64     42.02 o
   2 -14   2      179.88      180.27     22.73 o
   4 -14   2       54.04       21.67     20.85 o
   6 -14   2      184.37      144.35     25.41 o
   8 -14   2        3.52      -23.19     23.19 o
  10 -14   2      231.01      351.56     71.39 o
  12 -14   2       89.57       68.41     35.30 o
  14 -14   2      349.84      430.90     45.61 o
  16 -14   2     1438.53     1500.06     85.97 o
  18 -14   2     1429.23     1558.96     96.13 o
  20 -14   2     1757.57     2043.71    124.93 o
  22 -14   2     1210.67     1277.31    106.44 o
  24 -14   2      665.49     1008.86    334.23 o
  26 -14   2      493.04      607.30     89.43 o
  28 -14   2       51.57       97.35     74.18 o
 -29 -13   2       12.68        1.25     58.65 o
 -27 -13   2       11.67       75.98     90.33 o
 -25 -13   2       35.75       70.15     59.80 o
 -23 -13   2      125.91      183.64     61.82 o
 -21 -13   2      520.71      429.30     73.88 o
 -19 -13   2      611.25      663.36     77.30 o
 -17 -13   2      947.31      862.35     65.02 o
 -15 -13   2      638.85      570.28    100.31 o
 -13 -13   2      118.92       50.62     30.70 o
 -11 -13   2      281.59      249.91     33.69 o
  -9 -13   2      685.18      681.94     35.28 o
  -7 -13   2     1575.25     1583.02     47.28 o
  -5 -13   2     6757.92     6842.20    117.37 o
  -3 -13   2     7059.75     7532.59    112.39 o
  -1 -13   2     5614.37     5725.19     99.09 o
   1 -13   2     1764.01     1536.44     44.78 o
   3 -13   2      364.28      285.62     29.17 o
   5 -13   2      242.37      249.40     28.17 o
   7 -13   2     1169.52     1186.29     48.96 o
   9 -13   2      417.60      432.05     33.02 o
  11 -13   2      267.86      265.07     30.19 o
  13 -13   2      270.52      466.17     83.28 o
  15 -13   2      975.71      951.66     62.36 o
  17 -13   2      146.84      126.78     46.48 o
  19 -13   2      587.11      478.32     70.04 o
  21 -13   2      833.90      822.29     88.67 o
  23 -13   2      436.43      440.16     75.31 o
  25 -13   2      246.30      111.38    102.70 o
  27 -13   2      428.61      409.60     85.32 o
  29 -13   2      218.22      210.82     77.18 o
 -30 -12   2      277.20      149.51     64.47 o
 -28 -12   2      625.50      667.94    179.97 o
 -26 -12   2      744.95      703.27    112.42 o
 -24 -12   2       81.39      154.74     59.96 o
 -22 -12   2       42.85       53.24     50.01 o
 -20 -12   2      196.03      204.14     49.49 o
 -18 -12   2     1220.72     1222.15     74.25 o
 -16 -12   2     1309.85     1253.78     79.44 o
 -14 -12   2      665.28      662.93     50.20 o
 -12 -12   2      604.58      600.80     45.76 o
 -10 -12   2     1314.28     1370.48    146.77 o
  -8 -12   2     4305.97     4459.57     86.01 o
  -6 -12   2      556.93      625.70     29.69 o
  -4 -12   2      524.23      560.71     27.56 o
  -2 -12   2     1472.88     1492.38     39.39 o
   0 -12   2     1239.70     1261.60     36.91 o
   2 -12   2     3883.58     3734.08     73.49 o
   4 -12   2     5573.56     5193.57    101.87 o
   6 -12   2     2379.42     2322.38     63.10 o
   8 -12   2     3158.16     2942.14    126.58 o
  10 -12   2     1024.28     1023.07     45.17 o
  12 -12   2      175.58      204.60     27.27 o
  14 -12   2      669.76      724.42     51.06 o
  16 -12   2       96.26       33.58     88.46 o
  18 -12   2     1298.48     1398.46    120.30 o
  20 -12   2     1682.47     1771.31    107.97 o
  22 -12   2     1240.82     1258.47    100.58 o
  24 -12   2      864.22      957.93     94.83 o
  26 -12   2      335.09      409.84     81.32 o
  28 -12   2      364.62      323.48     81.83 o
  30 -12   2      197.19      260.63     85.98 o
 -31 -11   2      160.98       61.09    106.93 o
 -29 -11   2      253.46      300.56     74.00 o
 -27 -11   2       59.78       59.19     54.01 o
 -25 -11   2      687.89      597.84     76.78 o
 -23 -11   2     1469.30     1342.32    100.10 o
 -21 -11   2     2269.28     2157.71    138.47 o
 -19 -11   2     3396.95     3722.98    164.57 o
 -17 -11   2     3173.14     3332.15    102.83 o
 -15 -11   2     5678.10     5598.65    181.90 o
 -13 -11   2     2881.31     3148.68    111.43 o
 -11 -11   2     1163.76     1159.71     52.62 o
  -9 -11   2     1538.51     1615.69     51.87 o
  -7 -11   2     1112.13     1130.95     37.35 o
  -5 -11   2     2101.22     2124.63     48.90 o
  -3 -11   2     5936.75     6005.83     93.77 o
  -1 -11   2     3743.60     3656.15     64.80 o
   1 -11   2      489.42      499.57     22.17 o
   3 -11   2       62.25       73.05     16.49 o
   5 -11   2     1234.18     1232.13     39.93 o
   7 -11   2      556.27      595.45     32.42 o
   9 -11   2     1598.88     1647.62     51.69 o
  11 -11   2     5248.32     5171.32    114.28 o
  13 -11   2       80.48      108.99     31.36 o
  15 -11   2       81.04      127.04     32.44 o
  17 -11   2      164.68      180.74    136.49 o
  19 -11   2      728.66      808.12    173.73 o
  21 -11   2      557.18      648.66     76.05 o
  23 -11   2      627.78      662.77     81.63 o
  25 -11   2      723.20      783.74     90.47 o
  27 -11   2      335.45      238.00     73.72 o
  29 -11   2      593.64      640.71    128.91 o
  31 -11   2      703.44      654.37    103.85 o
 -32 -10   2      102.93       58.80    103.75 o
 -30 -10   2       30.61        4.99     59.18 o
 -28 -10   2       61.36       94.74     53.62 o
 -26 -10   2       47.36      -41.57     50.65 o
 -24 -10   2       30.65       26.69     62.97 o
 -22 -10   2      108.12      115.43     48.18 o
 -20 -10   2     2225.92     1919.16    138.57 o
 -18 -10   2      835.17      788.72     52.86 o
 -16 -10   2      832.03      772.38     54.60 o
 -14 -10   2     2363.92     2504.80     87.03 o
 -12 -10   2     3568.82     3528.51     81.43 o
 -10 -10   2      423.97      480.17     29.57 o
  -8 -10   2       31.06       28.44     20.25 o
  -6 -10   2      599.92      632.79     30.50 o
  -4 -10   2     1056.12     1133.25     33.14 o
  -2 -10   2     3289.95     3255.14     57.16 o
   0 -10   2     4001.38     3859.36     64.78 o
   2 -10   2    14764.57    14491.07    205.46 o
   4 -10   2     9663.76     9338.49    158.55 o
   6 -10   2     9894.65    10094.54    179.41 o
   8 -10   2     4820.75     4491.93     90.67 o
  10 -10   2     2920.30     2790.76     68.76 o
  12 -10   2     5543.62     5688.91    125.80 o
  14 -10   2      938.34      917.81     66.57 o
  16 -10   2      658.11      833.81     67.79 o
  18 -10   2      679.81      846.36     65.65 o
  20 -10   2     1023.38      999.59     73.64 o
  22 -10   2      729.57      652.23     76.57 o
  24 -10   2      206.89      275.20     72.53 o
  26 -10   2      202.74      268.79     69.40 o
  28 -10   2       37.55       61.07     68.78 o
  30 -10   2       50.26       25.74     61.81 o
  32 -10   2      320.34      431.13    137.26 o
 -33  -9   2       60.16      -16.82     91.34 o
 -31  -9   2       52.26       72.18    123.61 o
 -29  -9   2       86.65      131.31     50.84 o
 -27  -9   2      844.45      732.64     76.54 o
 -25  -9   2     1440.18     1399.22    128.70 o
 -23  -9   2     2288.40     2328.24     95.60 o
 -21  -9   2     4793.68     4557.52    141.22 o
 -19  -9   2     2279.14     2235.09    133.25 o
 -17  -9   2     2088.31     2193.19     99.01 o
 -15  -9   2     2948.74     2991.74    118.32 o
 -13  -9   2     4443.36     4409.07    113.03 o
 -11  -9   2     1733.98     1634.04     58.80 o
  -9  -9   2     1810.86     1780.83     54.61 o
  -7  -9   2      662.68      745.76     28.48 o
  -5  -9   2     6373.44     6733.04    112.67 o
  -3  -9   2     3250.63     3311.50     58.15 o
  -1  -9   2     1566.75     1730.56     39.55 o
   1  -9   2     6507.16     7044.17     99.97 o
   3  -9   2     5561.87     5476.49    109.74 o
   5  -9   2      657.19      735.31     23.58 o
   7  -9   2     3321.02     3379.65     62.86 o
   9  -9   2     4329.10     4387.24     75.04 o
  11  -9   2     3830.87     3695.39     68.51 o
  13  -9   2    10835.69    10986.82    337.32 o
  15  -9   2     2710.78     2679.80     95.66 o
  17  -9   2      339.35      370.75     44.49 o
  19  -9   2      228.28      189.94     45.87 o
  21  -9   2     1298.78     1362.40     78.18 o
  23  -9   2      610.06      628.58     73.73 o
  25  -9   2      748.61      823.10     85.12 o
  27  -9   2     1752.39     1701.78    114.23 o
  29  -9   2     1046.37      955.40    102.73 o
  31  -9   2      752.53      587.26    175.03 o
 -34  -8   2       25.43      -66.21     89.38 o
 -32  -8   2      190.47      210.64    102.67 o
 -30  -8   2      261.44      171.40     89.88 o
 -28  -8   2      595.71      617.49     68.84 o
 -26  -8   2      827.87      821.77     74.10 o
 -24  -8   2     1826.11     1740.44     82.07 o
 -22  -8   2     2513.93     2243.27    120.31 o
 -20  -8   2      483.00      447.93     43.39 o
 -18  -8   2      547.68      523.85     47.65 o
 -16  -8   2      533.18      475.99     41.84 o
 -14  -8   2     1964.13     1848.82     91.25 o
 -12  -8   2     2381.17     2338.30     64.90 o
 -10  -8   2     3919.64     4107.13    130.03 o
  -8  -8   2      145.36      109.86     18.76 o
  -6  -8   2     2248.78     2324.37     52.51 o
  -4  -8   2       11.35       23.05     13.32 o
  -2  -8   2     3375.08     3886.10     61.64 o
   0  -8   2    10902.73    10613.47    137.66 o
   2  -8   2     3993.03     3512.65     57.59 o
   4  -8   2     7640.39     7357.06    114.98 o
   6  -8   2     8226.21     7838.13    177.78 o
   8  -8   2     5378.48     5144.02     84.53 o
  10  -8   2     5921.10     5892.21     97.45 o
  12  -8   2     7461.31     7414.73    118.24 o
  14  -8   2     5617.33     5786.20    144.30 o
  16  -8   2     1839.25     1731.57     77.74 o
  18  -8   2     1138.75     1081.98     66.47 o
  20  -8   2      186.16      129.48     40.60 o
  22  -8   2       66.89       22.33     44.59 o
  24  -8   2      137.45      207.17     53.20 o
  26  -8   2       66.54       -9.73     52.37 o
  28  -8   2       67.02       19.75     53.67 o
  30  -8   2       95.79       22.83    114.14 o
  32  -8   2      120.13       16.37    135.04 o
 -35  -7   2       39.89       -6.75     91.69 o
 -33  -7   2      248.46      302.87    100.22 o
 -31  -7   2      250.89      287.39     90.47 o
 -29  -7   2      629.81      551.87     97.36 o
 -27  -7   2     1291.01     1131.44     96.47 o
 -25  -7   2     1763.16     1598.69     89.36 o
 -23  -7   2     1624.88     1602.15     78.20 o
 -21  -7   2      413.07      415.35     36.14 o
 -19  -7   2     1683.98     1658.16     95.92 o
 -17  -7   2     2339.30     2319.52     77.51 o
 -15  -7   2     3499.89     3504.37     90.45 o
 -13  -7   2     4037.56     3780.59     91.32 o
 -11  -7   2     4143.51     4052.50     79.24 o
  -9  -7   2     9694.33     9223.31    169.48 o
  -7  -7   2    25815.14    26979.45    407.96 o
  -5  -7   2    10288.20    10511.70    166.24 o
  -3  -7   2    13811.63    14079.07    175.42 o
  -1  -7   2    19381.50    20533.70    244.60 o
   1  -7   2     3139.36     3000.26     46.80 o
   3  -7   2       71.59       73.70     14.33 o
   5  -7   2     1690.29     1726.45     57.02 o
   7  -7   2     1892.89     1891.00     46.93 o
   9  -7   2     2450.17     2391.06     48.16 o
  11  -7   2     6295.13     6420.94    136.62 o
  13  -7   2    10508.27    10775.06    249.96 o
  15  -7   2     9508.44     9391.73    249.56 o
  17  -7   2     4837.08     4704.42    106.81 o
  19  -7   2      320.46      301.18     42.29 o
  21  -7   2     1845.71     1846.39     92.61 o
  23  -7   2     2412.24     2456.37    100.30 o
  25  -7   2      543.62      497.87     67.57 o
  27  -7   2      448.01      511.00     70.08 o
  29  -7   2      762.31      775.02    120.27 o
  31  -7   2      613.94      486.44    128.86 o
  33  -7   2      310.86      232.33    113.72 o
 -36  -6   2      362.16      493.37    201.00 o
 -34  -6   2      540.18      433.71    107.99 o
 -32  -6   2      640.70      410.98     93.71 o
 -30  -6   2     1706.13     1739.35    137.53 o
 -28  -6   2     1088.49     1089.19     94.81 o
 -26  -6   2     1921.11     1919.41     93.66 o
 -24  -6   2     1286.14     1290.97     65.32 o
 -22  -6   2      191.17      167.95     33.37 o
 -20  -6   2     2197.56     2129.59     67.79 o
 -18  -6   2     1838.64     1736.22     56.30 o
 -16  -6   2      961.54      929.73     39.22 o
 -14  -6   2     3587.73     3574.92     82.56 o
 -12  -6   2     9103.29     8718.96    152.43 o
 -10  -6   2    14572.78    14116.30    249.38 o
  -8  -6   2    26170.99    27122.07    561.03 o
  -6  -6   2    22764.96    24433.03    354.98 o
  -4  -6   2     8382.23     8999.42    129.44 o
  -2  -6   2    19295.44    21161.93    246.95 o
   0  -6   2    34883.23    36572.59    438.03 o
   2  -6   2     2986.30     2599.42     47.03 o
   4  -6   2      256.83      252.35     13.05 o
   6  -6   2    13901.65    13816.46    195.74 o
   8  -6   2     5919.77     6620.17    118.77 o
  10  -6   2      693.68      597.05     36.17 o
  12  -6   2     8707.84     8920.83    167.25 o
  14  -6   2     8687.59     8721.04    165.35 o
  16  -6   2    11740.00    11239.28    218.07 o
  18  -6   2    13725.61    13375.33    394.30 o
  20  -6   2     6337.15     5867.81    174.40 o
  22  -6   2      452.73      400.59     51.31 o
  24  -6   2      355.98      425.37     60.82 o
  26  -6   2      166.50      133.83     50.26 o
  28  -6   2       38.58       25.47     51.62 o
  30  -6   2       20.52       72.65     85.36 o
  32  -6   2      188.77        1.73    130.69 o
  34  -6   2      325.99      216.85    110.04 o
 -35  -5   2      246.84      395.48     99.70 o
 -33  -5   2      583.18      677.14    114.07 o
 -31  -5   2      189.96      209.78     66.35 o
 -29  -5   2      445.76      440.48     72.18 o
 -27  -5   2     1004.47      958.37     70.06 o
 -25  -5   2      396.54      411.41     43.48 o
 -23  -5   2        1.07      -21.25     21.25 o
 -21  -5   2     2777.00     2724.59     73.20 o
 -19  -5   2     1349.18     1340.19     47.28 o
 -17  -5   2      821.35      765.60     35.42 o
 -15  -5   2     3164.86     3003.25     76.74 o
 -13  -5   2     6211.31     6523.70    136.06 o
 -11  -5   2    21845.54    22996.97    371.92 o
  -9  -5   2    62325.18    68268.97    988.91 o
  -7  -5   2    79177.09    86684.23   1200.61 o
  -5  -5   2    38318.79    38217.25    524.15 o
  -3  -5   2     1714.71     1569.54     26.42 o
  -1  -5   2    15959.62    16968.03    197.48 o
   1  -5   2     6132.40     5990.36     87.09 o
   3  -5   2     2507.46     2349.86     55.82 o
   5  -5   2     3512.99     3333.76     49.52 o
   7  -5   2     4656.48     5258.69     83.81 o
   9  -5   2      489.74      476.98     29.56 o
  11  -5   2     2868.04     2864.07     55.60 o
  13  -5   2    13503.33    13660.75    211.31 o
  15  -5   2    13426.25    13020.36    195.46 o
  17  -5   2    10846.58    11046.15    182.30 o
  19  -5   2     4188.81     4533.42    142.16 o
  21  -5   2       85.15      102.58     21.80 o
  23  -5   2      453.41      390.50     50.65 o
  25  -5   2       40.28        3.63     43.01 o
  27  -5   2       57.99       -1.04     45.72 o
  29  -5   2       69.81      -21.63     81.13 o
  31  -5   2       27.03       20.78     88.82 o
  33  -5   2       34.15       20.99     93.33 o
 -36  -4   2      159.91      249.78     82.17 o
 -34  -4   2      220.75      229.92     74.50 o
 -32  -4   2     1255.87     1219.71     98.84 o
 -30  -4   2     1234.95     1215.23    155.96 o
 -28  -4   2     1122.45     1269.36     78.87 o
 -26  -4   2      826.23      807.35     59.95 o
 -24  -4   2     1695.41     1585.69     80.77 o
 -22  -4   2     2964.10     2820.95     84.21 o
 -20  -4   2      534.42      513.40     31.29 o
 -18  -4   2     1320.76     1273.19     46.94 o
 -16  -4   2      962.88     1079.65     39.00 o
 -14  -4   2      659.45      636.16     29.09 o
 -12  -4   2    19296.86    19752.18    299.11 o
 -10  -4   2    24976.36    26085.24    367.97 o
  -8  -4   2    22115.20    22912.45    299.55 o
  -6  -4   2    18945.59    19363.79    242.69 o
  -4  -4   2    25705.90    26158.55    332.51 o
  -2  -4   2    15747.48    17302.81    191.71 o
   0  -4   2    19378.23    20433.40    279.29 o
   2  -4   2     5044.99     5453.49     78.59 o
   4  -4   2    16439.25    17829.95    238.71 o
   6  -4   2     5437.38     5216.08    100.60 o
   8  -4   2     2661.24     3007.89     59.19 o
  10  -4   2     4221.50     3945.19     70.85 o
  12  -4   2     2490.71     2686.30     54.88 o
  14  -4   2    18922.36    19042.19    300.09 o
  16  -4   2    11468.87    11020.22    178.52 o
  18  -4   2    14850.30    15004.51    237.13 o
  20  -4   2     6936.62     7351.37    242.00 o
  22  -4   2      526.85      489.58     32.25 o
  24  -4   2      257.75      346.98     46.62 o
  26  -4   2      244.15      246.19     49.12 o
  28  -4   2      173.13       83.04     68.96 o
  30  -4   2      238.08      224.43     82.11 o
  32  -4   2       40.99       19.87     89.15 o
  34  -4   2      144.13       81.60     97.85 o
 -37  -3   2      206.29      319.78    182.73 o
 -35  -3   2      286.14      270.00     81.76 o
 -33  -3   2      364.65      432.78     80.77 o
 -31  -3   2      571.79      663.67     79.44 o
 -29  -3   2      146.08      162.82     43.73 o
 -27  -3   2      202.14      212.48     36.80 o
 -25  -3   2        6.85       33.41     27.49 o
 -23  -3   2     1317.11     1204.15     48.64 o
 -21  -3   2     2463.40     2319.28     70.56 o
 -19  -3   2     2225.60     2114.27     55.42 o
 -17  -3   2     3530.36     3338.72     71.89 o
 -15  -3   2     3314.57     2955.41     64.92 o
 -13  -3   2     3183.12     3176.08     65.81 o
 -11  -3   2    26177.92    27115.49    402.27 o
  -9  -3   2    22956.14    24226.68    319.34 o
  -7  -3   2    17010.93    17386.59    217.77 o
  -5  -3   2    19123.16    19921.77    236.38 o
  -3  -3   2   115845.59   125448.58   1500.14 o
  -1  -3   2    53168.70    56552.43    708.40 o
   1  -3   2     2233.90     2553.86     45.11 o
   3  -3   2     2670.16     3169.57     61.78 o
   5  -3   2     1332.31     1447.02     30.77 o
   7  -3   2    15919.58    16809.69    253.80 o
   9  -3   2     4610.21     5400.55     82.26 o
  11  -3   2     6924.15     6079.03     90.71 o
  13  -3   2     9862.33    10046.40    161.71 o
  15  -3   2    14502.28    15128.57    251.12 o
  17  -3   2     6799.65     6860.22    118.72 o
  19  -3   2     5432.65     5344.67     97.33 o
  21  -3   2     2019.48     1871.13     58.19 o
  23  -3   2       43.26       32.73     22.06 o
  25  -3   2      219.36      211.59     41.97 o
  27  -3   2      408.78      414.57     76.32 o
  29  -3   2       85.74       61.21     87.11 o
  31  -3   2      420.85      464.58    109.08 o
  33  -3   2      314.85      294.85     94.97 o
  35  -3   2       66.61      -26.87     92.01 o
 -36  -2   2      225.80      169.83     81.63 o
 -34  -2   2      457.85      460.86     82.43 o
 -32  -2   2      555.77      494.09     71.68 o
 -30  -2   2      593.75      585.77     73.03 o
 -28  -2   2      116.71      155.48     41.51 o
 -26  -2   2      372.79      380.56     41.64 o
 -24  -2   2     1044.73      947.04     42.67 o
 -22  -2   2      445.58      419.91     30.17 o
 -20  -2   2      524.05      497.70     29.73 o
 -18  -2   2      143.76      128.13     21.44 o
 -16  -2   2     1497.26     1619.49     43.16 o
 -14  -2   2     2302.17     2640.25     56.40 o
 -12  -2   2     2285.79     2166.89     44.42 o
 -10  -2   2     5614.98     5323.60     79.47 o
  -8  -2   2     5648.76     5339.97     81.32 o
  -6  -2   2     1787.68     1852.92     29.90 o
  -4  -2   2     3414.40     3538.22     45.67 o
  -2  -2   2    66376.47    70842.48    865.98 o
   0  -2   2     2484.86     2487.53     37.60 o
   2  -2   2     8241.26     8111.61    115.15 o
   4  -2   2    99115.36   105273.54   1511.56 o
   6  -2   2    10447.17    10686.39    170.00 o
   8  -2   2    14365.55    14669.25    210.58 o
  10  -2   2      161.98      210.79     15.14 o
  12  -2   2     1612.68     1689.88     43.95 o
  14  -2   2     6307.74     6123.06    113.66 o
  16  -2   2     6444.42     6420.52    120.30 o
  18  -2   2     6253.94     6194.32    117.60 o
  20  -2   2     5164.36     5194.31    113.24 o
  22  -2   2      511.07      484.00     38.27 o
  24  -2   2      798.09      764.18     46.98 o
  26  -2   2     1003.07      988.47     96.25 o
  28  -2   2      305.56      236.03     71.21 o
  30  -2   2       95.68      134.18     65.39 o
  32  -2   2       99.79      165.63     80.56 o
  34  -2   2      296.65      327.30     89.74 o
 -37  -1   2      121.41      167.53     83.59 o
 -35  -1   2        6.19      103.06     65.57 o
 -33  -1   2      178.14      222.92     67.26 o
 -31  -1   2       14.88       -3.39     43.73 o
 -29  -1   2      489.28      477.38     47.06 o
 -27  -1   2      138.31      161.72     41.00 o
 -25  -1   2     2435.45     2429.50     77.75 o
 -23  -1   2    10314.01    10264.58    184.08 o
 -21  -1   2     9708.70     9674.85    179.42 o
 -19  -1   2     7907.52     7408.14    165.60 o
 -17  -1   2     9142.75     8130.87    163.10 o
 -15  -1   2     9108.89     8559.46    148.86 o
 -13  -1   2    12201.05    11726.77    196.41 o
 -11  -1   2     1780.81     1624.62     31.85 o
  -9  -1   2     1771.10     1668.50     31.22 o
  -7  -1   2     8655.23     9373.32    129.05 o
  -5  -1   2    13088.25    14677.17    183.99 o
  -3  -1   2     1706.74     1932.94     33.12 o
  -1  -1   2     1267.84     1369.39     25.98 o
   1  -1   2     4114.07     3671.74     74.05 o
   3  -1   2    66994.32    74411.72   1148.13 o
   5  -1   2    15863.12    17232.40    450.11 o
   7  -1   2     1797.91     1908.07     46.79 o
   9  -1   2     9583.79     9868.22    184.70 o
  11  -1   2    12802.06    12196.83    185.92 o
  13  -1   2     7974.22     8275.83    146.69 o
  15  -1   2     1997.95     1961.94     45.80 o
  17  -1   2     2770.27     2611.32     62.81 o
  19  -1   2     1443.77     1434.60     45.78 o
  21  -1   2     2493.35     2391.08     60.64 o
  23  -1   2      908.21      823.43     38.39 o
  25  -1   2     1767.43     1856.41     78.88 o
  27  -1   2     3488.46     3301.38    155.32 o
  29  -1   2     1343.99     1177.59     97.95 o
  31  -1   2     1643.73     1651.16    125.60 o
  33  -1   2     1193.19     1102.04    120.21 o
  35  -1   2      315.74      381.78     93.66 o
 -36   0   2      114.00       60.31     74.32 o
 -34   0   2      258.21      132.48     67.05 o
 -32   0   2       13.16       -8.27     42.84 o
 -30   0   2       28.21       66.73     39.97 o
 -28   0   2       15.85       -8.36     33.29 o
 -26   0   2      489.40      492.47     52.48 o
 -24   0   2       14.87       72.32     31.18 o
 -22   0   2        1.24      -22.64     22.64 o
 -20   0   2     1334.94     1436.17     46.60 o
 -18   0   2     1526.79     1594.08     47.09 o
 -16   0   2      205.48      190.83     18.61 o
 -14   0   2     6575.22     7843.34    148.93 o
 -12   0   2     2183.13     2092.21     43.55 o
 -10   0   2       52.57       76.30      8.41 o
  -8   0   2     3157.17     3152.37     47.96 o
  -6   0   2     2787.01     2747.31     42.89 o
  -4   0   2    13334.54    14654.57    192.40 o
  -2   0   2    59343.79    64476.10    968.99 o
   0   0   2    52412.56    57705.46    897.03 o
   2   0   2   212606.69   214657.39   3858.71 o
   4   0   2    27269.63    30504.77    499.94 o
   6   0   2    18970.54    17629.29    260.80 o
   8   0   2     4185.52     4016.11     63.99 o
  10   0   2    23230.10    24349.98    346.53 o
  12   0   2    18577.81    20617.83    305.29 o
  14   0   2     1909.95     1769.61     44.25 o
  16   0   2     2993.27     3061.20     63.42 o
  18   0   2       24.17        6.98     15.46 o
  20   0   2      345.96      363.79     25.87 o
  22   0   2      237.74      229.41     23.96 o
  24   0   2      128.65       88.58     40.23 o
  26   0   2       32.03       68.70     31.08 o
  28   0   2        1.96       23.35     65.28 o
  30   0   2       13.96      -18.21     60.76 o
  32   0   2       75.93      115.41     78.41 o
  34   0   2      222.31      394.74     92.44 o
 -37   1   2      121.49       69.12     77.65 o
 -35   1   2        5.96      -34.99     74.88 o
 -33   1   2      177.34      148.91     52.95 o
 -31   1   2       15.05      -16.06     44.98 o
 -29   1   2      490.47      511.79     47.69 o
 -27   1   2      137.60      191.36     37.79 o
 -25   1   2     2428.43     2463.18     79.06 o
 -23   1   2    10324.98    10166.58    224.58 o
 -21   1   2     9685.89     9469.53    223.16 o
 -19   1   2     7897.99     7625.98    147.88 o
 -17   1   2     9154.84     8412.89    163.99 o
 -15   1   2     9099.79     8585.83    171.29 o
 -13   1   2    12209.72    11623.80    213.75 o
 -11   1   2     1787.42     1622.32     31.56 o
  -9   1   2     1769.43     1715.47     38.86 o
  -7   1   2     8650.51     9067.83    150.29 o
  -5   1   2    13098.74    14647.67    193.45 o
  -3   1   2     1714.89     1989.08     39.24 o
  -1   1   2     1272.15     1403.81     37.28 o
   1   1   2     4116.41     3844.10     68.45 o
   3   1   2    67004.76    75376.98   1635.98 o
   5   1   2    15887.96    16840.74    289.01 o
   7   1   2     1785.37     1898.94     31.94 o
   9   1   2     9605.86     9801.79    135.76 o
  11   1   2    12805.76    12323.79    179.06 o
  13   1   2     7959.95     8246.52    145.55 o
  15   1   2     1995.02     1889.19     43.31 o
  17   1   2     2769.73     2663.89     68.20 o
  19   1   2     1442.16     1441.47     43.72 o
  21   1   2     2490.26     2360.12     57.53 o
  23   1   2      899.62      892.30     39.97 o
  25   1   2     1768.17     1800.93     67.94 o
  27   1   2     3492.64     3371.20    284.26 o
  29   1   2     1340.80     1245.60    103.88 o
  31   1   2     1642.23     1691.29    136.99 o
  33   1   2     1191.80     1010.25    108.09 o
  35   1   2      316.10      185.17     84.34 o
 -36   2   2      226.00      211.33     83.32 o
 -34   2   2      458.33      459.70     75.29 o
 -32   2   2      554.18      580.46     65.60 o
 -30   2   2      595.89      597.16     51.32 o
 -28   2   2      116.70      120.16     33.02 o
 -26   2   2      372.06      393.95     42.92 o
 -24   2   2     1048.31      981.41     49.24 o
 -22   2   2      443.36      485.38     44.01 o
 -20   2   2      524.02      476.69     41.28 o
 -18   2   2      142.03      152.06     16.50 o
 -16   2   2     1504.04     1586.78     39.33 o
 -14   2   2     2312.14     2610.98     47.92 o
 -12   2   2     2290.07     2212.39     37.24 o
 -10   2   2     5593.89     5346.02     87.61 o
  -8   2   2     5648.21     5432.63     83.59 o
  -6   2   2     1796.96     1847.76     28.44 o
  -4   2   2     3430.12     3475.56     70.16 o
  -2   2   2    66338.07    69951.19   1324.61 o
   0   2   2     2499.69     2403.78     51.09 o
   2   2   2     8276.76     8253.42    166.49 o
   4   2   2    99044.16   105896.88   2502.43 o
   6   2   2    10441.69    10527.96    182.35 o
   8   2   2    14354.95    14358.87    207.58 o
  10   2   2      161.64      207.99     12.89 o
  12   2   2     1616.73     1652.08     37.05 o
  14   2   2     6299.39     5991.88    103.01 o
  16   2   2     6445.52     6491.94    110.47 o
  18   2   2     6238.64     6097.43    107.87 o
  20   2   2     5166.90     5070.30    100.44 o
  22   2   2      510.11      518.54     32.25 o
  24   2   2      791.33      696.13     45.13 o
  26   2   2     1004.14     1049.76     57.73 o
  28   2   2      306.37      286.86     44.51 o
  30   2   2       96.59       69.01     67.21 o
  32   2   2      100.03       95.00     70.03 o
  34   2   2      296.44      266.99     79.82 o
 -37   3   2      205.20      333.48    143.90 o
 -35   3   2      285.24      337.26     72.19 o
 -33   3   2      365.84      323.30     60.42 o
 -31   3   2      569.85      680.53     64.03 o
 -29   3   2      144.55      126.51     35.52 o
 -27   3   2      201.83      224.26     38.12 o
 -25   3   2        6.57       31.94     32.71 o
 -23   3   2     1309.62     1284.31     57.41 o
 -21   3   2     2472.67     2356.22     75.89 o
 -19   3   2     2224.41     2209.89     56.88 o
 -17   3   2     3512.69     3495.13     74.18 o
 -15   3   2     3299.59     3043.94     66.02 o
 -13   3   2     3191.61     3304.93     53.53 o
 -11   3   2    26174.49    27398.58    416.98 o
  -9   3   2    22959.76    24511.46    337.23 o
  -7   3   2    17018.40    17435.80    255.01 o
  -5   3   2    19165.52    19956.29    321.90 o
  -3   3   2   115827.44   129130.50   2379.30 o
  -1   3   2    53167.64    54634.61   1229.26 o
   1   3   2     2248.83     2564.37     48.48 o
   3   3   2     2675.89     3092.03     94.75 o
   5   3   2     1331.63     1350.43     61.34 o
   7   3   2    15943.33    17040.95    279.71 o
   9   3   2     4593.35     5438.89    101.29 o
  11   3   2     6926.20     5776.44     97.50 o
  13   3   2     9863.20     9844.36    166.60 o
  15   3   2    14513.01    14900.05    254.37 o
  17   3   2     6816.86     6720.81    127.32 o
  19   3   2     5428.33     5307.51    107.31 o
  21   3   2     2011.38     1912.16     56.33 o
  23   3   2       42.52       18.75     25.73 o
  25   3   2      219.48      180.27     35.67 o
  27   3   2      404.60      425.37     60.25 o
  29   3   2       86.14       48.40     58.96 o
  31   3   2      419.21      381.38     75.99 o
  33   3   2      313.53      212.89     75.80 o
  35   3   2       66.85       -8.58     85.05 o
 -36   4   2      160.64      187.26     70.59 o
 -34   4   2      220.68      156.20     65.70 o
 -32   4   2     1258.61     1207.57     97.31 o
 -30   4   2     1234.97     1241.64     64.25 o
 -28   4   2     1125.33     1141.48     59.78 o
 -26   4   2      826.37      879.64     53.03 o
 -24   4   2     1688.71     1659.79     62.85 o
 -22   4   2     2965.39     2940.55     75.93 o
 -20   4   2      534.57      575.53     31.74 o
 -18   4   2     1323.19     1355.38     40.92 o
 -16   4   2      962.44     1101.19     36.78 o
 -14   4   2      652.87      601.57     28.37 o
 -12   4   2    19279.32    19910.31    300.23 o
 -10   4   2    24963.71    26130.47    367.30 o
  -8   4   2    22118.09    22636.22    339.78 o
  -6   4   2    18924.13    19383.89    334.94 o
  -4   4   2    25660.89    27049.19    428.09 o
  -2   4   2    15770.54    16358.23    628.49 o
   0   4   2    19392.25    20217.48    387.37 o
   2   4   2     5043.30     5500.81    119.62 o
   4   4   2    16441.80    17981.33    425.82 o
   6   4   2     5423.55     5110.20    162.06 o
   8   4   2     2670.79     3067.13     98.31 o
  10   4   2     4208.48     4079.43     88.27 o
  12   4   2     2479.06     2646.79     56.92 o
  14   4   2    18929.07    19150.11    313.17 o
  16   4   2    11448.92    10878.98    184.79 o
  18   4   2    14851.47    14578.01    256.45 o
  20   4   2     6937.85     6776.35    139.75 o
  22   4   2      527.09      508.07     34.07 o
  24   4   2      256.91      191.56     47.18 o
  26   4   2      243.08      184.38     39.58 o
  28   4   2      174.49      174.03     40.15 o
  30   4   2      238.36      229.07     45.43 o
  32   4   2       41.35      -54.59     79.09 o
  34   4   2      144.46      126.28     89.76 o
 -35   5   2      245.57      227.29     68.96 o
 -33   5   2      579.84      701.53     74.99 o
 -31   5   2      189.60      261.24     54.78 o
 -29   5   2      444.05      464.36     51.86 o
 -27   5   2     1003.96      961.25     59.72 o
 -25   5   2      396.45      401.98     42.93 o
 -23   5   2        1.11        0.35     19.70 o
 -21   5   2     2779.06     2861.51     70.41 o
 -19   5   2     1351.13     1385.04     43.29 o
 -17   5   2      823.41      734.03     32.48 o
 -15   5   2     3172.63     3206.88     70.92 o
 -13   5   2     6203.93     6394.51    106.73 o
 -11   5   2    21870.41    23055.43    324.09 o
  -9   5   2    62359.18    67917.10    941.24 o
  -7   5   2    79155.12    87629.15   1297.52 o
  -5   5   2    38295.70    39422.56    631.71 o
  -3   5   2     1732.77     1575.79     83.78 o
  -1   5   2    15912.94    16736.19    324.17 o
   1   5   2     6139.40     5915.03    134.23 o
   3   5   2     2519.84     2472.21    104.15 o
   5   5   2     3512.76     3110.11    124.29 o
   7   5   2     4651.52     5127.76    118.60 o
   9   5   2      495.28      500.05     25.60 o
  11   5   2     2884.21     2925.95     66.15 o
  13   5   2    13504.19    13664.15    213.56 o
  15   5   2    13433.25    12964.14    216.33 o
  17   5   2    10853.85    11056.33    192.91 o
  19   5   2     4187.93     4208.06    108.02 o
  21   5   2       86.49       88.72     24.56 o
  23   5   2      454.38      327.41     39.99 o
  25   5   2       40.38       19.27     29.87 o
  27   5   2       57.88       10.36     35.60 o
  29   5   2       69.60       59.78     45.97 o
  31   5   2       26.97       14.20     49.71 o
  33   5   2       34.59       -6.25     88.66 o
 -36   6   2      362.07      306.07    134.76 o
 -34   6   2      541.09      505.93     90.04 o
 -32   6   2      640.59      740.05     74.76 o
 -30   6   2     1707.01     1762.99    104.68 o
 -28   6   2     1086.52     1039.77     69.83 o
 -26   6   2     1917.89     2114.28     72.23 o
 -24   6   2     1284.48     1345.00     53.03 o
 -22   6   2      187.99      199.56     26.47 o
 -20   6   2     2196.06     2299.34     60.75 o
 -18   6   2     1835.75     1861.69     53.59 o
 -16   6   2      956.72     1048.37     37.24 o
 -14   6   2     3577.57     3619.61     72.12 o
 -12   6   2     9096.92     8907.59    147.83 o
 -10   6   2    14556.76    14817.59    229.07 o
  -8   6   2    26141.54    28422.16    423.93 o
  -6   6   2    22780.06    25020.27    382.06 o
  -4   6   2     8400.14     8908.49    154.66 o
  -2   6   2    19319.09    21227.27    497.78 o
   0   6   2    34890.43    35825.32   1394.78 o
   2   6   2     2983.55     2561.66    132.85 o
   4   6   2      260.54      201.48     33.10 o
   6   6   2    13880.09    14074.24    390.03 o
   8   6   2     5920.08     6578.48    178.05 o
  10   6   2      695.31      555.02     27.20 o
  12   6   2     8701.99     8797.00    222.88 o
  14   6   2     8689.48     8910.95    160.20 o
  16   6   2    11746.80    11709.13    185.95 o
  18   6   2    13720.36    13414.28    226.92 o
  20   6   2     6321.89     6152.70    120.81 o
  22   6   2      449.26      450.51     40.49 o
  24   6   2      357.94      449.13     47.53 o
  26   6   2      166.72      193.94     45.77 o
  28   6   2       38.82       21.74     45.58 o
  30   6   2       20.55      -44.58     44.58 o
  32   6   2      189.02      165.82     58.35 o
  34   6   2      326.13      365.02    109.51 o
 -35   7   2       39.75      -24.51     70.38 o
 -33   7   2      248.97      285.29     74.95 o
 -31   7   2      250.13      265.57     59.01 o
 -29   7   2      630.60      614.44     70.67 o
 -27   7   2     1290.70     1338.25     76.98 o
 -25   7   2     1763.10     1839.63     72.95 o
 -23   7   2     1625.43     1779.48     59.04 o
 -21   7   2      408.79      476.75     31.72 o
 -19   7   2     1678.87     1775.37     51.70 o
 -17   7   2     2343.91     2425.09     60.04 o
 -15   7   2     3508.02     3628.29     77.95 o
 -13   7   2     4043.00     3987.24     76.76 o
 -11   7   2     4135.16     4245.77    100.14 o
  -9   7   2     9702.14     9579.95    152.09 o
  -7   7   2    25813.51    27786.35    473.03 o
  -5   7   2    10294.23    10793.74    189.43 o
  -3   7   2    13803.34    14074.97    318.52 o
  -1   7   2    19360.76    20456.87    702.51 o
   1   7   2     3128.72     2943.97     87.26 o
   3   7   2       70.34       14.42     20.04 o
   5   7   2     1694.35     1457.23    167.88 o
   7   7   2     1889.22     1771.59    141.78 o
   9   7   2     2444.69     2293.77     87.17 o
  11   7   2     6287.43     6482.13    144.57 o
  13   7   2    10499.41    10840.25    214.54 o
  15   7   2     9506.33     9597.23    184.67 o
  17   7   2     4833.12     4647.01     96.29 o
  19   7   2      318.25      313.38     28.30 o
  21   7   2     1848.70     1870.87     70.38 o
  23   7   2     2412.14     2534.86     84.08 o
  25   7   2      543.97      557.97     53.32 o
  27   7   2      448.86      608.65     60.61 o
  29   7   2      760.68      816.74     70.75 o
  31   7   2      612.83      685.82     75.79 o
  33   7   2      310.57      288.10    105.71 o
 -34   8   2       25.57      -48.93     73.19 o
 -32   8   2      190.17      164.41     69.05 o
 -30   8   2      260.36      188.19     55.88 o
 -28   8   2      595.30      621.33     77.65 o
 -26   8   2      827.56      832.80     73.27 o
 -24   8   2     1824.52     1958.32     67.07 o
 -22   8   2     2512.10     2438.00     77.10 o
 -20   8   2      486.81      485.95     33.68 o
 -18   8   2      550.22      482.82     31.05 o
 -16   8   2      532.24      510.06     27.87 o
 -14   8   2     1961.29     2000.25     55.98 o
 -12   8   2     2383.37     2434.21     75.24 o
 -10   8   2     3925.11     4219.53     82.53 o
  -8   8   2      144.50      124.94     19.50 o
  -6   8   2     2242.35     2261.58     59.03 o
  -4   8   2       11.73       30.33     19.71 o
  -2   8   2     3377.29     4038.62    507.45 o
   0   8   2    10888.29    10537.79    380.42 o
   2   8   2     4005.00     3531.62    134.73 o
   4   8   2     7640.13     7453.76    234.80 o
   6   8   2     8215.48     8575.96    351.75 o
   8   8   2     5357.32     5055.32    341.88 o
  10   8   2     5922.53     5867.88    218.74 o
  12   8   2     7460.46     7294.63    194.59 o
  14   8   2     5616.40     5714.10    138.99 o
  16   8   2     1840.00     1862.68     78.67 o
  18   8   2     1139.25     1150.09     48.97 o
  20   8   2      183.66      180.69     32.19 o
  22   8   2       66.05       34.86     40.93 o
  24   8   2      137.55      118.22     40.35 o
  26   8   2       66.42       93.89     43.23 o
  28   8   2       67.08       89.31     50.26 o
  30   8   2       95.76       45.14     56.32 o
  32   8   2      119.90      105.58     58.45 o
 -33   9   2       59.94      -68.94     68.94 o
 -31   9   2       52.38       10.80     71.95 o
 -29   9   2       86.34       59.73     54.53 o
 -27   9   2      844.71      928.97     79.48 o
 -25   9   2     1441.34     1512.85     72.31 o
 -23   9   2     2290.04     2461.35     82.46 o
 -21   9   2     4793.34     5102.23    123.13 o
 -19   9   2     2287.12     2402.76     64.24 o
 -17   9   2     2094.96     2133.54     67.84 o
 -15   9   2     2945.08     3274.52     79.88 o
 -13   9   2     4442.01     4689.29    107.60 o
 -11   9   2     1732.89     1710.09     45.34 o
  -9   9   2     1806.68     1823.63     48.16 o
  -7   9   2      662.02      743.65     32.92 o
  -5   9   2     6368.96     6379.54    157.21 o
  -3   9   2     3249.16     3335.38    190.72 o
  -1   9   2     1562.81     1766.25    132.64 o
   1   9   2     6505.11     6816.69    425.14 o
   3   9   2     5558.32     5799.95    302.53 o
   5   9   2      653.35      549.44    157.50 o
   7   9   2     3322.77     2777.26    173.59 o
   9   9   2     4338.89     4144.40    180.59 o
  11   9   2     3837.66     3737.72    204.09 o
  13   9   2    10835.74    11367.95    254.66 o
  15   9   2     2713.15     2608.65     92.27 o
  17   9   2      340.38      296.38     43.53 o
  19   9   2      228.82      258.34     35.57 o
  21   9   2     1303.40     1218.44     72.22 o
  23   9   2      613.91      587.33     52.12 o
  25   9   2      749.53      943.03     63.48 o
  27   9   2     1751.34     1846.85    100.42 o
  29   9   2     1047.53     1137.84    102.60 o
  31   9   2      753.21      861.53    186.27 o
 -32  10   2      102.96        0.55     92.29 o
 -30  10   2       30.58       18.69     68.48 o
 -28  10   2       61.18       58.32     57.83 o
 -26  10   2       47.39       96.93     40.89 o
 -24  10   2       30.44       39.18     40.33 o
 -22  10   2      108.69      103.47     33.44 o
 -20  10   2     2224.11     2082.35     72.68 o
 -18  10   2      836.11      916.58     46.19 o
 -16  10   2      831.48      778.56     39.64 o
 -14  10   2     2358.46     2692.78     80.21 o
 -12  10   2     3573.38     3651.03     96.50 o
 -10  10   2      421.61      421.20     25.57 o
  -8  10   2       30.37       24.88     21.69 o
  -6  10   2      598.33      623.98     33.14 o
  -4  10   2     1055.35     1119.35     96.56 o
  -2  10   2     3309.56     3229.32    265.36 o
   0  10   2     4011.07     3818.89    197.53 o
   2  10   2    14754.18    14189.88    596.16 o
   4  10   2     9675.53     9279.47    440.84 o
   6  10   2     9883.78     9708.89    433.98 o
   8  10   2     4820.46     4190.46    319.76 o
  10  10   2     2925.58     2577.67    130.92 o
  12  10   2     5535.80     5559.14    353.08 o
  14  10   2      938.61      855.66    114.98 o
  16  10   2      660.21      763.23     69.80 o
  18  10   2      681.96      796.41     49.59 o
  20  10   2     1024.13     1131.52     60.38 o
  22  10   2      727.27      656.07     50.10 o
  24  10   2      206.45      172.89     69.53 o
  26  10   2      202.72      230.28     52.98 o
  28  10   2       36.95       20.82     69.64 o
  30  10   2       50.20      108.78     77.86 o
  32  10   2      320.71      434.01     68.28 o
 -31  11   2      161.18      148.39     89.06 o
 -29  11   2      254.00      269.96     80.37 o
 -27  11   2       60.42       32.21     64.73 o
 -25  11   2      687.42      774.15     68.01 o
 -23  11   2     1467.98     1553.80     84.00 o
 -21  11   2     2271.42     2577.54     80.79 o
 -19  11   2     3398.35     3880.02    101.41 o
 -17  11   2     3173.93     3462.55    109.49 o
 -15  11   2     5678.89     6101.37    139.26 o
 -13  11   2     2886.88     3269.05    105.47 o
 -11  11   2     1165.71     1197.29     53.14 o
  -9  11   2     1535.09     1588.50     57.17 o
  -7  11   2     1119.76     1080.13     54.08 o
  -5  11   2     2107.05     2013.52    125.30 o
  -3  11   2     5929.25     5598.08    249.18 o
  -1  11   2     3743.88     3650.46    160.14 o
   1  11   2      491.97      358.21     48.63 o
   3  11   2       61.48       19.87     35.06 o
   5  11   2     1230.96      941.68    357.35 o
   7  11   2      552.41      393.85     72.24 o
   9  11   2     1596.28     1423.17    122.88 o
  11  11   2     5254.76     5404.00    208.93 o
  13  11   2       81.03       31.87     53.69 o
  15  11   2       79.85       59.39     49.80 o
  17  11   2      164.82      186.72     58.31 o
  19  11   2      727.94      696.74     86.50 o
  21  11   2      555.11      623.00     55.29 o
  23  11   2      629.78      677.56     88.36 o
  25  11   2      726.32      844.01     81.21 o
  27  11   2      337.84      315.04     59.78 o
  29  11   2      594.10      475.85     72.48 o
  31  11   2      702.77      776.71    116.05 o
 -30  12   2      277.64      306.98    103.58 o
 -28  12   2      625.46      686.99     97.18 o
 -26  12   2      743.66      853.09     71.79 o
 -24  12   2       81.35      177.29     49.67 o
 -22  12   2       43.13       80.99     40.57 o
 -20  12   2      196.36      157.08     39.54 o
 -18  12   2     1218.69     1192.61     61.67 o
 -16  12   2     1305.59     1384.83     74.42 o
 -14  12   2      666.00      676.51     48.37 o
 -12  12   2      600.08      671.53     43.82 o
 -10  12   2     1316.78     1460.73     73.69 o
  -8  12   2     4307.77     4298.30    159.72 o
  -6  12   2      555.61      580.20     57.09 o
  -4  12   2      521.40      442.88     47.70 o
  -2  12   2     1476.16     1237.08    194.62 o
   0  12   2     1239.25     1069.80    166.50 o
   2  12   2     3884.72     3857.42    219.28 o
   4  12   2     5576.12     5454.02    392.87 o
   6  12   2     2377.56     2008.67    347.19 o
   8  12   2     3166.53     2563.26    427.13 o
  10  12   2     1026.75      906.22     75.99 o
  12  12   2      177.28      150.65     54.23 o
  14  12   2      667.51      651.51     72.25 o
  16  12   2       97.40      -64.67     88.32 o
  18  12   2     1297.35     1553.31    188.88 o
  20  12   2     1676.42     1779.75    100.34 o
  22  12   2     1238.84     1257.48     74.88 o
  24  12   2      863.24      891.10     85.66 o
  26  12   2      336.50      230.86     63.67 o
  28  12   2      365.14      216.96     93.65 o
  30  12   2      197.30      269.07    123.30 o
 -29  13   2       12.51       87.48     91.53 o
 -27  13   2       11.65       20.52     83.81 o
 -25  13   2       35.81      107.38     47.22 o
 -23  13   2      126.15      130.37     47.01 o
 -21  13   2      520.88      623.49     56.83 o
 -19  13   2      611.28      610.73     56.31 o
 -17  13   2      948.51     1082.03     89.10 o
 -15  13   2      641.33      649.95     65.39 o
 -13  13   2      118.99      155.37     42.89 o
 -11  13   2      280.72      254.50     37.90 o
  -9  13   2      682.78      616.37     57.15 o
  -7  13   2     1577.28     1438.26     95.88 o
  -5  13   2     6768.87     6074.76    581.41 o
  -3  13   2     7058.24     6509.06    468.24 o
  -1  13   2     5607.27     5479.15    285.52 o
   1  13   2     1767.65     1351.19    265.13 o
   3  13   2      361.89       22.29    100.22 o
   5  13   2      241.16       48.84    121.25 o
   7  13   2     1167.95     1066.19    269.41 o
   9  13   2      418.89      334.56     77.30 o
  11  13   2      264.43      164.36     61.30 o
  13  13   2      270.40      134.76     72.54 o
  15  13   2      982.61      974.11    163.87 o
  17  13   2      148.30       57.37     58.78 o
  19  13   2      585.83      518.16     87.17 o
  21  13   2      833.16      804.04     74.36 o
  23  13   2      435.93      390.71     58.76 o
  25  13   2      247.53      191.05     65.19 o
  27  13   2      428.82      372.52    106.23 o
  29  13   2      218.38      260.89     88.83 o
 -28  14   2      568.04      552.46    153.93 o
 -26  14   2      456.74      478.18     71.35 o
 -24  14   2      257.12      429.72     60.21 o
 -22  14   2       39.01      -45.54     59.06 o
 -20  14   2       67.74       30.86     50.64 o
 -18  14   2      130.77       42.43     59.75 o
 -16  14   2      195.76      201.07     46.10 o
 -14  14   2      429.69      434.84     57.67 o
 -12  14   2      924.24     1111.70     79.20 o
 -10  14   2      186.84      180.05     46.88 o
  -8  14   2      172.62      202.53     63.68 o
  -6  14   2      925.71      921.09     83.35 o
  -4  14   2       88.02       88.84     46.82 o
  -2  14   2      340.83      249.20     62.22 o
   0  14   2     1400.67     1037.93    154.14 o
   2  14   2      179.86       68.97     42.29 o
   4  14   2       54.10      -28.33     52.28 o
   6  14   2      184.20      114.07     56.20 o
   8  14   2        3.56      -48.28     48.28 o
  10  14   2      232.49        5.29    132.20 o
  12  14   2       91.38      137.82    115.35 o
  14  14   2      352.10      169.73    138.14 o
  16  14   2     1435.12     1400.09    273.48 o
  18  14   2     1428.19     1623.99    274.56 o
  20  14   2     1757.09     1706.94    171.40 o
  22  14   2     1207.15     1297.66    203.52 o
  24  14   2      666.28      764.74     89.72 o
  26  14   2      492.58      512.05    180.06 o
  28  14   2       51.44      -41.79     62.52 o
 -27  15   2      546.91      517.40    109.17 o
 -25  15   2      166.44      115.06     63.77 o
 -23  15   2       23.27      -14.78     50.21 o
 -21  15   2       32.69       15.80     46.13 o
 -19  15   2      143.55      175.31     57.47 o
 -17  15   2      423.53      393.62     74.12 o
 -15  15   2      217.64      224.45     61.28 o
 -13  15   2      113.59      109.84     46.27 o
 -11  15   2      292.42      197.82     57.39 o
  -9  15   2     1169.04     1245.75    188.40 o
  -7  15   2     1675.32     1550.15     98.91 o
  -5  15   2     1233.59      994.55     89.65 o
  -3  15   2     2467.76     2282.59    297.66 o
  -1  15   2     1475.32     1169.86    174.23 o
   1  15   2      808.13      633.06    149.94 o
   3  15   2      581.61      439.65     90.57 o
   5  15   2       82.76      -67.31     67.31 o
   7  15   2      388.96      -17.93    153.53 o
   9  15   2      242.53      129.09    111.45 o
  11  15   2      276.82      139.53     94.35 o
  13  15   2      902.97      833.18    126.93 o
  15  15   2      997.63      814.33    127.82 o
  17  15   2      710.77      423.06    166.69 o
  19  15   2      159.13      119.61    111.76 o
  21  15   2       18.11       12.12     72.77 o
  23  15   2      110.67      -58.19    121.40 o
  25  15   2       10.50       24.59     55.99 o
 -26  16   2      576.43      822.26     88.90 o
 -24  16   2       75.26        9.81     57.87 o
 -22  16   2      140.56       69.33     71.57 o
 -20  16   2       83.48       59.00    124.67 o
 -18  16   2      182.77      187.17     87.19 o
 -16  16   2      386.85      359.46     79.50 o
 -14  16   2      120.01       46.55     67.53 o
 -12  16   2      311.11      316.81     57.04 o
 -10  16   2      374.37      459.10     61.73 o
  -8  16   2      463.24      383.87     67.39 o
  -6  16   2      317.66      190.47     68.27 o
  -4  16   2     2119.50     2028.02    236.67 o
  -2  16   2     1765.18     1774.86     99.04 o
   0  16   2      452.38      557.85    111.92 o
   2  16   2       27.81       98.11    144.37 o
   4  16   2      243.03      178.39     69.88 o
   6  16   2     1705.62     1549.53    440.55 o
   8  16   2     1155.99      875.30    190.04 o
  10  16   2     1183.46      682.89    141.66 o
  12  16   2     1345.26      779.02    145.87 o
  14  16   2      689.13      684.53    183.96 o
  16  16   2      660.59      498.29    165.07 o
  18  16   2      411.16      176.27    163.64 o
  20  16   2      357.47      231.28    115.35 o
  22  16   2      239.10      220.06    166.27 o
  24  16   2       54.28       -2.98     60.62 o
 -25  17   2      531.00      741.97    102.79 o
 -23  17   2      266.73      290.01     68.04 o
 -21  17   2      313.56      321.43    116.71 o
 -19  17   2      463.98      440.91    112.73 o
 -17  17   2      535.91      619.20     99.77 o
 -15  17   2      901.57     1083.74    124.24 o
 -13  17   2      951.82     1076.31     97.35 o
 -11  17   2      284.85      294.26     77.75 o
  -9  17   2      400.10      448.09     63.97 o
  -7  17   2     1110.01     1039.39     89.86 o
  -5  17   2     1022.71      721.02     97.89 o
  -3  17   2      385.79      290.00     55.13 o
  -1  17   2      402.80      294.80     57.40 o
   1  17   2      541.91      171.39     74.37 o
   3  17   2      357.07       99.68     71.02 o
   5  17   2      382.91      125.40     79.41 o
   7  17   2      453.64      124.13    129.51 o
   9  17   2      397.91       86.32    115.47 o
  11  17   2      654.59      546.41    165.00 o
  13  17   2      526.87      297.16    123.67 o
  15  17   2      455.21      280.22    165.26 o
  17  17   2       60.58       43.99    155.07 o
  19  17   2       38.42     -238.76    238.76 o
  21  17   2      138.66     -179.88    213.60 o
  23  17   2      232.82      280.39     76.93 o
 -22  18   2      192.11      125.45     70.46 o
 -20  18   2      126.12      117.07    150.17 o
 -18  18   2      158.54       24.00    109.12 o
 -16  18   2      215.47      207.44    122.10 o
 -14  18   2      126.79      191.21     87.98 o
 -12  18   2      175.33      149.72     78.10 o
 -10  18   2      277.81      175.79     89.97 o
  -8  18   2       97.42      103.85     85.40 o
  -6  18   2       96.23       62.73     99.08 o
  -4  18   2      173.29      175.04     51.26 o
  -2  18   2      925.50      752.27    146.82 o
   0  18   2     2081.51     2526.01    185.01 o
   2  18   2     2185.70     1185.82    217.01 o
   4  18   2     1104.75      469.52    112.85 o
   6  18   2      373.99       21.01     87.62 o
   8  18   2      756.72      453.78    156.98 o
  10  18   2      935.31      671.25    154.36 o
  12  18   2      611.01      286.10    166.26 o
  14  18   2      297.66      216.92    182.73 o
  16  18   2       16.08     -228.41    228.41 o
  18  18   2       11.20     -285.52    285.52 o
  20  18   2       12.42       46.02    137.36 o
 -21  19   2      402.09      397.44    116.49 o
 -19  19   2      307.99      213.95    163.31 o
 -17  19   2      181.96      -36.53    110.27 o
 -15  19   2      427.92      284.95    121.41 o
 -13  19   2      508.61      406.35    121.16 o
 -11  19   2      116.62      102.59     75.70 o
  -9  19   2       99.97       66.86     88.74 o
  -7  19   2       59.95      -79.01     79.01 o
  -5  19   2       58.34        5.77     76.67 o
  -3  19   2       74.23      -29.56     70.79 o
  -1  19   2       37.79      -79.02     79.02 o
   1  19   2       26.45      -81.19     81.19 o
   3  19   2        5.75      -60.15     92.11 o
   5  19   2      105.51       67.31    105.72 o
   7  19   2      155.08       27.65    108.63 o
   9  19   2      390.14      417.29    140.84 o
  11  19   2      191.81     -113.39    148.34 o
  13  19   2       67.29     -159.89    285.52 o
  15  19   2       32.56     -278.66    278.66 o
  17  19   2       20.44       66.24    276.38 o
  19  19   2       12.53     -111.92    159.89 o
 -16  20   2      126.02      228.13    164.24 o
 -14  20   2      148.68     -117.75    127.28 o
 -12  20   2      158.43      -86.29    116.17 o
 -10  20   2       73.78      -17.14    107.02 o
  -8  20   2       84.68       57.49    104.57 o
  -6  20   2      182.97       99.29     82.81 o
  -4  20   2       92.12       24.12     77.35 o
  -2  20   2       40.06       -2.75    103.06 o
   0  20   2      164.87       16.72     84.78 o
   2  20   2      480.43       49.04    125.15 o
   4  20   2      812.43      402.54    213.86 o
   6  20   2      804.15      137.18    175.54 o
   8  20   2      277.48     -182.17    182.17 o
  10  20   2      227.62      127.26    250.05 o
  12  20   2      203.12     -285.52    285.52 o
  14  20   2       12.53      171.31    306.07 o
 -15  21   2      128.13      123.34    164.46 o
 -13  21   2      125.69      159.64    115.33 o
 -11  21   2      139.57       42.68    139.08 o
  -9  21   2      122.96     -121.06    129.51 o
  -7  21   2      121.70      107.93    150.81 o
  -5  21   2      204.51       92.23    168.85 o
  -3  21   2      152.64      173.85    120.59 o
  -1  21   2      198.79      114.12    123.08 o
   1  21   2       82.43      -98.80    193.14 o
   3  21   2       30.76     -216.19    216.19 o
   5  21   2       93.56     -221.47    221.47 o
   7  21   2       46.77     -136.42    280.29 o
   9  21   2       61.16      -88.39    326.63 o
  11  21   2       10.55       73.09    255.82 o
 -10  22   2      230.36      653.26    180.45 o
  -8  22   2      245.45      202.39    141.30 o
  -6  22   2       82.08      214.37    147.97 o
  -4  22   2       12.55       -0.02    163.10 o
  -2  22   2       18.42     -126.59    235.26 o
   0  22   2       42.22     -160.99    312.92 o
   2  22   2       71.12        9.79    204.43 o
   4  22   2      125.74     -100.10    225.03 o
   6  22   2       58.61     -125.63    258.11 o
   8  22   2       83.92     -105.65    145.34 o
  -8 -22   3      167.59      270.40     66.21 o
  -6 -22   3      159.93      169.37     55.37 o
  -4 -22   3      227.78      291.35     64.59 o
  -2 -22   3      185.62      283.47     52.92 o
   0 -22   3      129.63      207.98     50.35 o
   2 -22   3      201.08      214.38     48.46 o
   4 -22   3      179.11      165.62     57.02 o
   6 -22   3       76.10       64.16     54.38 o
 -13 -21   3      119.41       86.02     58.99 o
 -11 -21   3      130.10       79.87     64.95 o
  -9 -21   3       95.06      147.28     60.01 o
  -7 -21   3       92.09       62.60     50.20 o
  -5 -21   3       87.79       26.95     51.67 o
  -3 -21   3       35.39       22.41     50.98 o
  -1 -21   3       12.07      -22.50     46.36 o
   1 -21   3       59.71       66.25     46.67 o
   3 -21   3      127.39      118.52     47.72 o
   5 -21   3      137.49      100.14     51.76 o
   7 -21   3      103.89       66.21     58.01 o
   9 -21   3      146.76      133.04     52.62 o
  11 -21   3       71.33       47.58     49.18 o
 -18 -20   3      125.53      577.88    214.71 o
 -16 -20   3      150.45      169.28     77.10 o
 -14 -20   3      214.97      196.35     60.97 o
 -12 -20   3      130.03      100.45     66.27 o
 -10 -20   3      129.17      134.97     92.97 o
  -8 -20   3      222.47      139.35     63.36 o
  -6 -20   3      259.93      249.09     66.80 o
  -4 -20   3       97.20       61.73     39.03 o
  -2 -20   3       69.87       43.12     36.33 o
   0 -20   3       82.93      110.31     44.06 o
   2 -20   3      217.30      241.02     46.23 o
   4 -20   3      243.63      201.30     47.38 o
   6 -20   3      132.18       68.70     63.25 o
   8 -20   3       34.73      -38.89     65.28 o
  10 -20   3       31.83      -55.50     55.50 o
  12 -20   3      219.75      201.50     56.40 o
  14 -20   3      258.96      320.94     63.23 o
  16 -20   3       20.63       11.42    189.58 o
 -19 -19   3      118.95       90.09     60.31 o
 -17 -19   3      104.59      148.34     67.51 o
 -15 -19   3       90.59       32.96     64.18 o
 -13 -19   3      268.83      230.65     69.33 o
 -11 -19   3      411.82      423.48     66.70 o
  -9 -19   3      228.70      151.29     73.31 o
  -7 -19   3      218.64      160.77     44.78 o
  -5 -19   3       24.63       -0.28     30.78 o
  -3 -19   3       23.75      -32.48     32.48 o
  -1 -19   3      156.86      117.65     38.01 o
   1 -19   3      450.46      488.22     50.78 o
   3 -19   3      602.18      655.74     84.47 o
   5 -19   3      654.11      803.32     73.38 o
   7 -19   3      636.01      614.56     72.19 o
   9 -19   3      446.43      350.11     58.43 o
  11 -19   3      243.14      113.73     57.79 o
  13 -19   3      385.25      268.13     73.00 o
  15 -19   3      195.25      100.85     51.15 o
  17 -19   3       24.69       16.99     60.40 o
 -22 -18   3      344.90      432.39     69.33 o
 -20 -18   3      329.20      396.33    118.54 o
 -18 -18   3      395.36      428.38     80.50 o
 -16 -18   3      607.08      647.54     81.57 o
 -14 -18   3      318.42      386.81     66.11 o
 -12 -18   3      722.39      873.97    101.59 o
 -10 -18   3      923.27      878.09     66.82 o
  -8 -18   3       48.01       80.96     39.29 o
  -6 -18   3       84.76      130.07     34.69 o
  -4 -18   3      120.18      156.45     33.60 o
  -2 -18   3      174.04      150.30     33.27 o
   0 -18   3      209.63      162.13     35.94 o
   2 -18   3       10.99       30.28     30.36 o
   4 -18   3       30.20      -27.52     27.52 o
   6 -18   3      253.44      275.55     43.71 o
   8 -18   3      148.34      169.89     49.71 o
  10 -18   3      235.19      207.74     45.89 o
  12 -18   3      382.07      289.93     50.54 o
  14 -18   3      460.72      463.56     69.22 o
  16 -18   3      284.71      152.85     65.62 o
  18 -18   3       62.08       -0.75     64.26 o
  20 -18   3       13.67        6.89     86.38 o
 -25 -17   3      272.72      580.17    244.40 o
 -23 -17   3      330.35      253.92     66.73 o
 -21 -17   3      326.67      429.81     84.66 o
 -19 -17   3      419.67      473.02     69.96 o
 -17 -17   3      232.45      219.23     56.49 o
 -15 -17   3      181.38      188.56     60.16 o
 -13 -17   3      739.24      712.59     62.54 o
 -11 -17   3      812.28      862.03     64.07 o
  -9 -17   3      687.19      686.45     54.15 o
  -7 -17   3       45.42       47.74     30.36 o
  -5 -17   3      496.95      528.66     41.65 o
  -3 -17   3     1192.33     1183.45     55.64 o
  -1 -17   3     1324.38     1314.46     52.34 o
   1 -17   3      918.35      992.67     51.84 o
   3 -17   3      336.24      314.41     36.40 o
   5 -17   3      148.07      175.82     32.69 o
   7 -17   3      385.44      378.78     36.10 o
   9 -17   3     1291.65     1278.05     71.52 o
  11 -17   3     1142.10     1208.71     74.42 o
  13 -17   3      484.99      420.71     58.85 o
  15 -17   3      491.77      501.66     64.42 o
  17 -17   3      335.84      347.91     67.04 o
  19 -17   3      278.63       87.79    129.57 o
  21 -17   3       95.92      174.75     67.50 o
 -26 -16   3      428.39      557.35     89.96 o
 -24 -16   3      311.14      230.11     67.42 o
 -22 -16   3      186.45      203.85     90.40 o
 -20 -16   3      218.18      252.44     70.93 o
 -18 -16   3      618.79      598.45     66.44 o
 -16 -16   3      940.99     1071.92     62.48 o
 -14 -16   3     1422.27     1425.39     73.13 o
 -12 -16   3      494.65      534.53     53.04 o
 -10 -16   3      149.55      243.98     42.94 o
  -8 -16   3      833.16      807.83     46.47 o
  -6 -16   3     1353.47     1513.94     60.30 o
  -4 -16   3     1886.41     2005.16     93.51 o
  -2 -16   3     2253.26     2326.65     67.00 o
   0 -16   3     1703.77     1900.54     82.75 o
   2 -16   3      427.45      443.29     38.47 o
   4 -16   3      195.16      162.50     30.28 o
   6 -16   3      161.41       89.74     27.04 o
   8 -16   3       78.31       55.81     27.04 o
  10 -16   3       11.01        3.74     32.20 o
  12 -16   3      198.26      227.92     50.06 o
  14 -16   3      690.92      805.90     72.01 o
  16 -16   3      567.58      608.16     66.94 o
  18 -16   3      364.18      366.51     63.77 o
  20 -16   3      164.09      -19.68     75.67 o
  22 -16   3      149.05      120.85     69.62 o
  24 -16   3        6.48       46.43     90.00 o
 -27 -15   3      810.01      845.63    127.55 o
 -25 -15   3      399.54      367.22    114.55 o
 -23 -15   3      119.43      239.60     86.19 o
 -21 -15   3       77.58      125.16     50.65 o
 -19 -15   3      571.59      581.41     67.85 o
 -17 -15   3      663.04      544.66     73.60 o
 -15 -15   3      293.60      300.48     50.53 o
 -13 -15   3       13.38      -22.70     37.93 o
 -11 -15   3      430.83      426.78     48.30 o
  -9 -15   3      850.90      955.01     57.65 o
  -7 -15   3      231.28      259.11     32.80 o
  -5 -15   3     1333.42     1340.23     56.28 o
  -3 -15   3     4060.21     4008.24     94.31 o
  -1 -15   3      890.25      976.63     55.31 o
   1 -15   3      119.22      118.44     32.28 o
   3 -15   3      265.48      189.67     53.94 o
   5 -15   3       13.59      -29.78     29.78 o
   7 -15   3      609.89      562.24     40.43 o
   9 -15   3      624.96      538.21     40.26 o
  11 -15   3      526.39      530.60     47.15 o
  13 -15   3      361.54      265.60     51.37 o
  15 -15   3      869.97      851.34     69.45 o
  17 -15   3     1071.45     1218.83     87.38 o
  19 -15   3     1048.84     1067.39     95.69 o
  21 -15   3      964.74     1160.60    112.35 o
  23 -15   3      736.29      598.81     96.77 o
  25 -15   3      794.70      829.28    101.64 o
 -28 -14   3       97.40       70.57     64.14 o
 -26 -14   3       61.82      173.82    172.42 o
 -24 -14   3       68.29       41.43     75.05 o
 -22 -14   3       87.13       90.80     58.49 o
 -20 -14   3       35.03       27.36     47.05 o
 -18 -14   3        5.76       -5.12     73.52 o
 -16 -14   3      125.55      152.83     46.24 o
 -14 -14   3        3.19      -30.06     30.06 o
 -12 -14   3      134.22       80.14     40.04 o
 -10 -14   3      396.79      433.75     41.41 o
  -8 -14   3     1145.72     1159.88     42.77 o
  -6 -14   3     1903.17     1870.05     57.14 o
  -4 -14   3     5091.28     5124.01    118.84 o
  -2 -14   3     4893.35     5070.48     92.16 o
   0 -14   3     2293.52     2317.99     55.78 o
   2 -14   3     1309.64     1259.65     47.49 o
   4 -14   3     2741.21     2624.70     68.15 o
   6 -14   3     1172.56     1221.79     48.54 o
   8 -14   3      162.91       24.33     55.11 o
  10 -14   3      231.84      181.34     38.68 o
  12 -14   3      358.83      350.46     65.38 o
  14 -14   3      642.97      732.65     54.32 o
  16 -14   3      292.12      356.06     56.85 o
  18 -14   3      207.53      265.19     65.56 o
  20 -14   3      192.70      238.66     81.43 o
  22 -14   3      239.34      214.65     73.74 o
  24 -14   3      157.88      259.90    244.63 o
  26 -14   3      407.46      480.46    102.20 o
 -29 -13   3      362.16      345.49     77.65 o
 -27 -13   3      272.21      511.66    194.84 o
 -25 -13   3      734.78      913.16     93.68 o
 -23 -13   3      944.14      956.86     91.04 o
 -21 -13   3      433.32      367.91     58.04 o
 -19 -13   3      202.75      255.53     70.20 o
 -17 -13   3       29.12       -0.10     33.42 o
 -15 -13   3      624.56      561.76     59.61 o
 -13 -13   3       67.78       39.53     34.99 o
 -11 -13   3      378.72      390.05     34.02 o
  -9 -13   3     1258.43     1364.77     44.22 o
  -7 -13   3     1823.85     1899.23     68.89 o
  -5 -13   3     3546.69     3824.38     78.26 o
  -3 -13   3      513.99      592.81     31.33 o
  -1 -13   3      883.56      864.27     40.96 o
   1 -13   3     1160.06     1182.47     55.26 o
   3 -13   3      569.01      607.56     34.27 o
   5 -13   3      716.02      787.58     38.24 o
   7 -13   3     1569.65     1575.04     55.59 o
   9 -13   3      235.46      241.26     30.14 o
  11 -13   3       24.10      -56.63     62.18 o
  13 -13   3      559.68      580.47     55.94 o
  15 -13   3      530.36      635.00     53.30 o
  17 -13   3      493.54      579.88     74.38 o
  19 -13   3     1503.18     1736.39    160.23 o
  21 -13   3     1489.10     1625.56    113.86 o
  23 -13   3     1173.70     1192.71    103.92 o
  25 -13   3      892.66      934.66    156.18 o
  27 -13   3      750.71      882.88    106.49 o
 -30 -12   3      309.73      333.62     78.48 o
 -28 -12   3      133.35      321.50    258.80 o
 -26 -12   3       33.84      -24.13     60.37 o
 -24 -12   3       27.96        1.02     49.61 o
 -22 -12   3      165.33       88.90     55.32 o
 -20 -12   3      457.37      483.46     52.15 o
 -18 -12   3     1579.43     1755.27     76.49 o
 -16 -12   3     3322.50     3376.76    111.05 o
 -14 -12   3      475.62      504.77     43.88 o
 -12 -12   3      765.34      866.38     51.01 o
 -10 -12   3     1066.06      965.78     49.69 o
  -8 -12   3     1336.50     1234.06     50.05 o
  -6 -12   3     6949.82     7045.83    120.48 o
  -4 -12   3     4257.90     4195.22     78.41 o
  -2 -12   3     3748.63     3852.84     70.40 o
   0 -12   3     6650.64     6907.66    111.52 o
   2 -12   3     6455.72     6113.67    116.23 o
   4 -12   3     1845.06     1734.37     75.86 o
   6 -12   3     1260.77     1119.50     70.03 o
   8 -12   3     1368.82     1378.27     62.40 o
  10 -12   3     2207.55     2306.13     66.50 o
  12 -12   3      595.10      667.91     39.93 o
  14 -12   3      229.36      295.52    162.74 o
  16 -12   3      337.51      443.88    130.96 o
  18 -12   3      339.92      349.95     66.95 o
  20 -12   3      681.40      663.99     81.37 o
  22 -12   3      451.23      554.28     83.14 o
  24 -12   3      480.47      438.30    100.15 o
  26 -12   3      441.14      387.79    133.94 o
  28 -12   3      415.76      464.96     92.68 o
 -31 -11   3      161.07       64.67    111.53 o
 -29 -11   3      231.31      274.79     87.70 o
 -27 -11   3      318.16      377.45     69.46 o
 -25 -11   3       87.71       22.16     67.36 o
 -23 -11   3      149.39      172.70     53.24 o
 -21 -11   3      500.30      460.28     58.81 o
 -19 -11   3       45.51      150.54     50.36 o
 -17 -11   3      302.00      222.16     38.90 o
 -15 -11   3     2339.67     2250.36     80.14 o
 -13 -11   3     3951.99     3811.71    143.06 o
 -11 -11   3      861.90      799.28     67.11 o
  -9 -11   3     2460.65     2471.19     54.31 o
  -7 -11   3     2317.51     2449.01     54.13 o
  -5 -11   3      737.63      758.20     33.73 o
  -3 -11   3     1325.48     1322.41     35.69 o
  -1 -11   3      100.38       97.59     16.46 o
   1 -11   3     1533.08     1488.22     42.83 o
   3 -11   3     5803.68     5826.55     93.60 o
   5 -11   3     6616.50     6433.04    110.05 o
   7 -11   3     5927.06     5939.50    113.15 o
   9 -11   3    10563.43    10237.35    194.02 o
  11 -11   3     6236.68     6196.78    130.79 o
  13 -11   3     1906.59     2033.69     82.39 o
  15 -11   3      439.45      419.32     53.42 o
  17 -11   3     1209.35     1336.41     81.60 o
  19 -11   3     1252.44     1221.84     93.96 o
  21 -11   3      772.55      805.99     85.39 o
  23 -11   3      407.17      359.47     78.38 o
  25 -11   3      496.88      594.19     87.71 o
  27 -11   3      248.05      294.09    182.38 o
  29 -11   3      160.91      179.76     77.57 o
 -32 -10   3      113.67       26.15     92.41 o
 -30 -10   3      148.81      158.84     64.81 o
 -28 -10   3       48.57      -20.87     51.91 o
 -26 -10   3       67.80      -23.03     49.25 o
 -24 -10   3      414.57      322.80     81.76 o
 -22 -10   3      424.23      472.35     52.16 o
 -20 -10   3     1014.72     1107.93     75.85 o
 -18 -10   3     2303.18     2210.01     81.50 o
 -16 -10   3     3122.13     3181.01    115.58 o
 -14 -10   3     6858.82     7020.52    298.42 o
 -12 -10   3     3147.38     3051.57     73.85 o
 -10 -10   3     3355.37     3365.22     91.78 o
  -8 -10   3     1715.58     1726.85     56.59 o
  -6 -10   3     1655.95     1624.92     40.28 o
  -4 -10   3     3955.11     3950.21     68.53 o
  -2 -10   3     2185.14     2285.79     40.70 o
   0 -10   3       41.12       44.33     10.68 o
   2 -10   3     1531.28     1474.20     34.94 o
   4 -10   3      534.97      613.36     24.43 o
   6 -10   3     1100.53     1123.55     32.83 o
   8 -10   3     1788.01     1803.40     42.41 o
  10 -10   3     3179.18     3578.72     75.72 o
  12 -10   3     6761.81     6887.16    125.53 o
  14 -10   3     3294.88     3446.67     99.61 o
  16 -10   3       21.94       -7.19     40.92 o
  18 -10   3      230.35      222.64     53.32 o
  20 -10   3      158.77      172.47     77.81 o
  22 -10   3      421.47      376.18     69.10 o
  24 -10   3      481.46      475.15     79.49 o
  26 -10   3      678.80      678.36     89.34 o
  28 -10   3      663.32      909.02    149.94 o
  30 -10   3      533.03      473.85     85.63 o
 -33  -9   3       77.30       86.97     93.51 o
 -31  -9   3        3.39       23.04     86.06 o
 -29  -9   3       12.46      -41.42     46.82 o
 -27  -9   3      105.34       72.22     54.28 o
 -25  -9   3      154.82      132.70     77.06 o
 -23  -9   3        2.46      -39.40     39.40 o
 -21  -9   3     1127.48      892.37     64.39 o
 -19  -9   3      695.00      660.76     51.74 o
 -17  -9   3      401.90      312.73     36.64 o
 -15  -9   3     1638.14     1657.73     95.46 o
 -13  -9   3     1704.88     1764.84     51.53 o
 -11  -9   3     5121.17     4965.00    137.29 o
  -9  -9   3     2736.95     2461.15     55.45 o
  -7  -9   3      472.17      435.10     21.84 o
  -5  -9   3     2981.71     3051.31     53.84 o
  -3  -9   3     1345.20     1276.76     27.63 o
  -1  -9   3      242.14      233.46     13.91 o
   1  -9   3      964.71      840.61     27.81 o
   3  -9   3     2732.31     2530.51     51.77 o
   5  -9   3     4987.95     4876.07     82.52 o
   7  -9   3    12151.02    12239.48    191.90 o
   9  -9   3    10776.01    10479.43    162.64 o
  11  -9   3     7656.38     7519.77    122.65 o
  13  -9   3     4098.25     4258.52     91.68 o
  15  -9   3     2162.81     2205.73     65.79 o
  17  -9   3      364.03      388.04     46.97 o
  19  -9   3       64.62       27.26     76.16 o
  21  -9   3       30.74       42.82     54.14 o
  23  -9   3       24.19       72.32     52.45 o
  25  -9   3       79.04       49.03     61.41 o
  27  -9   3        8.21       29.46     54.91 o
  29  -9   3       22.74       94.89    123.66 o
  31  -9   3      107.06      104.98    124.51 o
 -34  -8   3      127.99       39.83     87.99 o
 -32  -8   3       29.86       71.92     93.78 o
 -30  -8   3       24.12        2.10     79.30 o
 -28  -8   3      359.91      224.52     69.89 o
 -26  -8   3      639.16      551.62     81.20 o
 -24  -8   3      577.93      530.47     58.99 o
 -22  -8   3     2647.92     2439.64     94.78 o
 -20  -8   3     1833.83     1653.81     86.97 o
 -18  -8   3     1982.65     1838.55     74.53 o
 -16  -8   3     3848.42     3822.16    103.28 o
 -14  -8   3     1523.38     1419.85     55.72 o
 -12  -8   3     7284.71     6939.44    141.95 o
 -10  -8   3     4004.07     4388.34    103.49 o
  -8  -8   3     1953.08     1965.97     46.48 o
  -6  -8   3     4553.31     4907.78     80.19 o
  -4  -8   3    10157.43    10320.15    132.30 o
  -2  -8   3    12338.86    13330.31    161.87 o
   0  -8   3      715.86      728.85     27.38 o
   2  -8   3      177.74      135.85     26.06 o
   4  -8   3     1680.58     1560.78     36.67 o
   6  -8   3     1539.55     1457.20     34.95 o
   8  -8   3     2906.17     2837.65     53.96 o
  10  -8   3     9546.46     9688.22    155.40 o
  12  -8   3     6202.12     6292.51    137.77 o
  14  -8   3     6849.39     6658.17    152.02 o
  16  -8   3     2310.15     2385.01     68.93 o
  18  -8   3      591.58      573.77     35.54 o
  20  -8   3       91.34      156.10    131.03 o
  22  -8   3       35.11       60.49     49.65 o
  24  -8   3        5.32       41.83     55.04 o
  26  -8   3      277.34      194.56     64.08 o
  28  -8   3      480.07      473.23     78.63 o
  30  -8   3      674.03      614.14    144.47 o
  32  -8   3      350.55      231.63    130.59 o
 -35  -7   3       96.44       -2.35     85.43 o
 -33  -7   3      140.46      -31.12     85.55 o
 -31  -7   3      515.67      616.14    102.84 o
 -29  -7   3      927.26      852.16    105.66 o
 -27  -7   3     2285.41     2159.76    105.15 o
 -25  -7   3     3734.15     3568.65    162.53 o
 -23  -7   3     3752.18     3675.21     97.55 o
 -21  -7   3      130.08      130.56     27.16 o
 -19  -7   3      822.46      819.52     47.89 o
 -17  -7   3     1077.41     1102.10     57.33 o
 -15  -7   3     1654.84     1645.23     54.54 o
 -13  -7   3     3076.23     3080.73     61.94 o
 -11  -7   3     5454.49     5334.40     97.25 o
  -9  -7   3     6778.43     6551.03    111.70 o
  -7  -7   3     5047.16     5498.50     91.72 o
  -5  -7   3    10436.48    10215.59    140.92 o
  -3  -7   3     7713.96     8638.14    115.59 o
  -1  -7   3     7753.46     8221.98    107.09 o
   1  -7   3       66.79       83.63     12.06 o
   3  -7   3      482.04      455.28     19.80 o
   5  -7   3     3208.57     2867.07     54.68 o
   7  -7   3      286.82      317.48     25.84 o
   9  -7   3     8749.25     8697.60    137.18 o
  11  -7   3    14285.83    14648.21    273.09 o
  13  -7   3     3195.15     3320.04     88.60 o
  15  -7   3     3438.45     3218.40    110.71 o
  17  -7   3      586.01      615.26     41.67 o
  19  -7   3     2274.33     2185.37     67.93 o
  21  -7   3     1014.40     1127.98     83.80 o
  23  -7   3     1582.16     1535.15    101.19 o
  25  -7   3     1632.07     1504.10    102.20 o
  27  -7   3      536.61      565.35     77.64 o
  29  -7   3      140.27       81.68    102.16 o
  31  -7   3      130.20      -32.50    108.11 o
  33  -7   3       64.77      -50.30    149.65 o
 -34  -6   3      202.16       62.79     87.93 o
 -32  -6   3      196.02      255.68     79.08 o
 -30  -6   3      423.07      378.46     79.38 o
 -28  -6   3     1120.92     1251.47     98.88 o
 -26  -6   3     1937.20     1864.14     96.53 o
 -24  -6   3     1624.51     1425.36     64.56 o
 -22  -6   3      181.28      168.13     27.86 o
 -20  -6   3      114.81      133.43     28.03 o
 -18  -6   3      981.48     1062.89     44.01 o
 -16  -6   3      547.98      538.87     31.78 o
 -14  -6   3     2228.69     2124.96     54.67 o
 -12  -6   3     3759.15     3708.24     71.05 o
 -10  -6   3     5552.81     5248.87     83.61 o
  -8  -6   3    35883.28    38213.01    507.23 o
  -6  -6   3    41124.41    44010.88    603.97 o
  -4  -6   3     6048.47     5375.51     71.03 o
  -2  -6   3    25634.89    26863.81    301.72 o
   0  -6   3     9595.00     9351.53    139.80 o
   2  -6   3      107.71       98.55     11.16 o
   4  -6   3       45.71       80.96     20.77 o
   6  -6   3     7969.62     7940.10    121.63 o
   8  -6   3     2957.77     3055.51     62.55 o
  10  -6   3     1331.06     1256.38     37.18 o
  12  -6   3     1782.55     1793.28     81.56 o
  14  -6   3     2043.20     1983.11     60.39 o
  16  -6   3     6171.33     6172.19    165.49 o
  18  -6   3      878.33      856.38     43.10 o
  20  -6   3      310.69      338.82     31.91 o
  22  -6   3     1328.73     1377.93     76.13 o
  24  -6   3      410.01      375.14     63.12 o
  26  -6   3       64.53       10.44     51.32 o
  28  -6   3       46.53       37.05     55.43 o
  30  -6   3       36.27      -50.43     96.59 o
  32  -6   3       55.91       82.78    101.97 o
 -35  -5   3      144.18      129.40     80.22 o
 -33  -5   3      344.42      326.30     77.60 o
 -31  -5   3     1518.99     1477.87    120.03 o
 -29  -5   3     2114.67     2270.38    124.80 o
 -27  -5   3     2774.59     2769.37    105.90 o
 -25  -5   3     2137.76     2108.89     68.60 o
 -23  -5   3      171.15      171.96     30.52 o
 -21  -5   3     1670.62     1715.81     59.45 o
 -19  -5   3     3449.36     3465.80     83.18 o
 -17  -5   3     3914.77     3646.47     90.60 o
 -15  -5   3      330.05      329.70     20.85 o
 -13  -5   3     3841.50     3771.93     73.86 o
 -11  -5   3     2520.00     2138.69     43.50 o
  -9  -5   3    20020.34    21683.28    287.43 o
  -7  -5   3    18361.59    18720.72    260.41 o
  -5  -5   3     5614.80     5437.79     75.38 o
  -3  -5   3    29882.25    33203.13    376.94 o
  -1  -5   3     2348.20     2333.71     37.65 o
   1  -5   3     4889.52     5256.67     81.24 o
   3  -5   3      709.99      704.62     21.93 o
   5  -5   3      578.31      587.30     20.00 o
   7  -5   3     1642.98     1848.14     41.50 o
   9  -5   3     1278.99     1512.25     50.11 o
  11  -5   3     1132.01     1118.60     38.18 o
  13  -5   3     4522.13     4129.96    133.82 o
  15  -5   3     5785.99     5593.23    138.66 o
  17  -5   3     8046.74     7816.34    152.71 o
  19  -5   3     3592.29     3433.96     86.57 o
  21  -5   3     3512.71     3372.34     92.49 o
  23  -5   3     2662.46     2767.99    101.42 o
  25  -5   3      498.30      586.61     67.11 o
  27  -5   3      829.96      857.10     77.17 o
  29  -5   3      487.02      392.95    100.66 o
  31  -5   3       35.79      -56.85     95.26 o
  33  -5   3        2.77      -33.06     95.05 o
 -36  -4   3      144.31      118.14     88.63 o
 -34  -4   3      138.28      187.44    109.46 o
 -32  -4   3      382.27      410.49     74.65 o
 -30  -4   3      196.22      186.93     64.82 o
 -28  -4   3      190.53      172.13     44.45 o
 -26  -4   3       93.60      194.14     43.33 o
 -24  -4   3      300.86      315.74     32.40 o
 -22  -4   3     2609.34     2415.43     67.55 o
 -20  -4   3     1149.46     1010.10     41.65 o
 -18  -4   3      442.37      445.13     29.89 o
 -16  -4   3       17.15        9.40     13.45 o
 -14  -4   3     2136.28     2220.00     49.66 o
 -12  -4   3      359.19      291.82     15.95 o
 -10  -4   3    21956.63    23474.35    313.20 o
  -8  -4   3    22985.69    24654.00    324.72 o
  -6  -4   3    23104.59    23487.02    309.13 o
  -4  -4   3    41618.35    42958.09    522.57 o
  -2  -4   3     6841.40     5942.71     79.34 o
   0  -4   3     2458.80     2340.84     41.84 o
   2  -4   3     5457.44     4615.40     71.21 o
   4  -4   3     9314.92     9298.27    140.68 o
   6  -4   3    11664.07    11823.24    198.93 o
   8  -4   3     5856.20     6973.16    119.78 o
  10  -4   3       94.34       70.56     17.33 o
  12  -4   3     5492.75     5532.84    109.55 o
  14  -4   3    10380.45    10472.74    184.30 o
  16  -4   3     7931.65     8035.65    144.15 o
  18  -4   3     1051.11     1050.72     43.21 o
  20  -4   3      572.79      545.51     35.68 o
  22  -4   3      915.95      950.05     49.51 o
  24  -4   3      747.57      710.73     46.37 o
  26  -4   3      112.29       93.83     56.87 o
  28  -4   3      155.93       78.05     79.77 o
  30  -4   3      308.84      362.32    110.57 o
  32  -4   3      202.69      134.74    102.93 o
  34  -4   3       28.52      -63.96    116.89 o
 -35  -3   3      112.99       12.16     61.86 o
 -33  -3   3      596.07      631.01     83.74 o
 -31  -3   3      265.59      328.99     68.40 o
 -29  -3   3      971.00     1153.77     86.32 o
 -27  -3   3     1334.96     1283.54     73.31 o
 -25  -3   3      945.48      898.45     46.29 o
 -23  -3   3     1929.34     1983.11     59.76 o
 -21  -3   3      935.44      888.63     39.70 o
 -19  -3   3     2578.62     2504.21     61.42 o
 -17  -3   3      464.79      445.58     28.88 o
 -15  -3   3     1069.94     1081.68     33.31 o
 -13  -3   3      421.82      520.27     21.58 o
 -11  -3   3     9960.09    10484.57    150.22 o
  -9  -3   3    25561.36    25979.84    343.50 o
  -7  -3   3    16414.52    16937.92    217.05 o
  -5  -3   3    45519.70    50040.60    739.69 o
  -3  -3   3      631.73      579.59     17.08 o
  -1  -3   3      141.65      149.01      9.72 o
   1  -3   3     1663.40     1659.41     33.00 o
   3  -3   3      515.40      458.64     15.18 o
   5  -3   3     1793.68     1602.43     32.07 o
   7  -3   3    37096.11    38720.65    565.26 o
   9  -3   3    31214.49    33270.21    494.53 o
  11  -3   3     3806.71     3679.13     70.26 o
  13  -3   3     1417.98     1434.11     49.88 o
  15  -3   3     8513.32     8638.41    145.75 o
  17  -3   3     4542.58     4489.50     95.81 o
  19  -3   3      795.98      891.59     61.90 o
  21  -3   3      792.13      830.74     44.99 o
  23  -3   3     2718.40     2738.21     78.50 o
  25  -3   3     2477.97     2462.76     81.98 o
  27  -3   3      588.25      566.95     87.95 o
  29  -3   3      781.56      756.65    105.16 o
  31  -3   3      193.63      205.28     85.86 o
  33  -3   3      300.30        8.78    114.64 o
 -36  -2   3       80.52      106.50     76.81 o
 -34  -2   3      229.24      150.65     69.92 o
 -32  -2   3       41.72       94.45     57.61 o
 -30  -2   3      355.37      350.03     51.52 o
 -28  -2   3      297.83      323.94     46.78 o
 -26  -2   3      256.42      231.58     41.36 o
 -24  -2   3      821.98      810.32     45.30 o
 -22  -2   3     1801.46     1751.72     65.54 o
 -20  -2   3     6370.13     6086.69    118.55 o
 -18  -2   3     5006.14     4747.35     93.06 o
 -16  -2   3    12176.14    12004.62    190.12 o
 -14  -2   3     6959.05     6195.44    105.61 o
 -12  -2   3     3106.42     2801.05     52.06 o
 -10  -2   3     4559.06     4093.77     63.83 o
  -8  -2   3    14139.63    14239.25    196.62 o
  -6  -2   3     5527.71     5529.56     78.00 o
  -4  -2   3     9781.59    11129.79    147.73 o
  -2  -2   3     3870.53     3961.07     59.25 o
   0  -2   3     7381.29     7178.40     97.45 o
   2  -2   3     4760.25     4835.95     68.27 o
   4  -2   3    12958.33    13544.68    203.38 o
   6  -2   3     4038.41     4046.93     66.25 o
   8  -2   3    21489.59    23832.59    358.89 o
  10  -2   3    11240.15    11186.01    173.20 o
  12  -2   3     5609.67     5411.58    108.50 o
  14  -2   3     7468.99     7495.31    146.16 o
  16  -2   3     5363.63     5392.44    109.37 o
  18  -2   3      220.35      178.52     24.38 o
  20  -2   3      170.35      134.82     26.10 o
  22  -2   3      841.64      809.62     45.20 o
  24  -2   3      751.92      785.59     51.54 o
  26  -2   3      982.69      892.29     81.85 o
  28  -2   3      551.87      489.31    101.63 o
  30  -2   3     2215.41     2138.33    147.66 o
  32  -2   3      848.04      878.37    121.95 o
  34  -2   3      436.65      407.04    104.42 o
 -37  -1   3      179.65      246.46     87.47 o
 -35  -1   3      422.27      548.61     82.40 o
 -33  -1   3      218.05      210.75     53.88 o
 -31  -1   3      605.24      559.64     75.39 o
 -29  -1   3       66.07      101.35     41.33 o
 -27  -1   3      120.62      121.80     37.24 o
 -25  -1   3      216.92      178.37     40.46 o
 -23  -1   3       68.72       70.96     20.98 o
 -21  -1   3     1063.75     1138.00     43.53 o
 -19  -1   3     1090.74     1058.83     38.33 o
 -17  -1   3     2108.20     2346.20     55.10 o
 -15  -1   3     1640.71     1577.29     37.99 o
 -13  -1   3     3266.30     3190.13     52.83 o
 -11  -1   3      887.52      772.98     20.16 o
  -9  -1   3      444.17      413.56     13.70 o
  -7  -1   3     8274.92     8009.04    115.14 o
  -5  -1   3      271.78      266.78     10.95 o
  -3  -1   3     1975.77     2160.07     36.77 o
  -1  -1   3    10244.69    11057.73    186.46 o
   1  -1   3     9566.41     9722.59    138.95 o
   3  -1   3    36184.86    36289.86    578.90 o
   5  -1   3    32172.54    33354.35    522.50 o
   7  -1   3    14162.26    13382.90    316.64 o
   9  -1   3    56696.19    63935.50   1104.04 o
  11  -1   3    23348.50    24567.91    391.44 o
  13  -1   3     3691.22     3699.96     72.00 o
  15  -1   3     4083.85     4175.83     84.73 o
  17  -1   3     1697.85     1740.02     62.62 o
  19  -1   3     1251.29     1213.73     49.56 o
  21  -1   3     4543.73     4661.55    104.87 o
  23  -1   3      248.17      264.01     35.84 o
  25  -1   3       97.03      103.40     37.08 o
  27  -1   3     1146.75     1058.73     69.38 o
  29  -1   3      440.24      366.56     97.19 o
  31  -1   3      230.85      274.48     80.72 o
  33  -1   3      141.69      142.56     84.14 o
 -36   0   3      137.34      130.85     65.42 o
 -34   0   3        2.07      -23.96     60.86 o
 -32   0   3       50.82       48.27     48.90 o
 -30   0   3      326.17      283.06     40.01 o
 -28   0   3     1152.34     1082.63     62.15 o
 -26   0   3       40.38       37.56     36.62 o
 -24   0   3     7002.12     6562.57    157.96 o
 -22   0   3     5065.79     4891.74    104.14 o
 -20   0   3     6532.25     5863.97    111.94 o
 -18   0   3    16174.63    15077.63    259.39 o
 -16   0   3    15107.95    14743.97    258.85 o
 -14   0   3    21436.65    20744.56    309.83 o
 -12   0   3    11530.23    10319.34    147.15 o
 -10   0   3      814.81      797.42     22.20 o
  -8   0   3       86.16       67.96      8.70 o
  -6   0   3       31.67       15.23      7.77 o
  -4   0   3      475.03      519.55     21.05 o
  -2   0   3      904.08      904.18     20.65 o
   0   0   3    13449.17    13671.66    210.24 o
   2   0   3     4935.88     4866.07     92.11 o
   4   0   3     5837.96     5278.16    110.54 o
   6   0   3     1105.55      970.50     33.55 o
   8   0   3     4793.43     4578.06     85.29 o
  10   0   3    12609.36    12763.96    195.05 o
  12   0   3     5380.38     5467.14     94.73 o
  14   0   3     4077.96     3767.12     76.98 o
  16   0   3     1097.03      980.91     34.89 o
  18   0   3     1013.09      858.65     34.94 o
  20   0   3      880.83      780.71     51.95 o
  22   0   3     2116.84     2259.35     66.30 o
  24   0   3      406.58      380.96     40.60 o
  26   0   3     1341.55     1298.25     79.52 o
  28   0   3     2706.69     2673.46    107.84 o
  30   0   3     2476.72     2545.56    147.97 o
  32   0   3     1621.05     1580.34    132.62 o
  34   0   3      903.81      809.70    106.90 o
 -37   1   3      179.40      165.81     83.08 o
 -35   1   3      422.73      405.98     67.96 o
 -33   1   3      217.80      225.03     57.85 o
 -31   1   3      606.03      578.54     59.40 o
 -29   1   3       66.26       53.01     33.24 o
 -27   1   3      121.29      104.66     38.63 o
 -25   1   3      216.26      187.68     45.53 o
 -23   1   3       68.58       89.96     34.87 o
 -21   1   3     1064.21     1056.98     43.03 o
 -19   1   3     1090.43     1100.47     40.37 o
 -17   1   3     2106.62     2302.01     58.15 o
 -15   1   3     1634.45     1543.31     41.97 o
 -13   1   3     3257.15     3126.57     61.06 o
 -11   1   3      886.09      784.54     24.57 o
  -9   1   3      435.68      425.18     17.89 o
  -7   1   3     8274.42     7995.21    113.24 o
  -5   1   3      271.03      260.84     12.64 o
  -3   1   3     1978.19     2171.07     41.27 o
  -1   1   3    10235.00    11184.07    203.52 o
   1   1   3     9607.04     9686.42    188.59 o
   3   1   3    36184.38    37178.21    801.66 o
   5   1   3    32137.50    33888.43    599.49 o
   7   1   3    14154.52    13076.64    204.49 o
   9   1   3    56652.20    62605.75    886.74 o
  11   1   3    23326.86    24253.91    413.83 o
  13   1   3     3701.13     3644.19     73.69 o
  15   1   3     4079.28     4092.37     76.76 o
  17   1   3     1706.56     1667.02     43.87 o
  19   1   3     1247.01     1203.44     42.29 o
  21   1   3     4531.60     4549.21    105.59 o
  23   1   3      246.69      205.98     39.58 o
  25   1   3       98.32       86.62     36.50 o
  27   1   3     1148.16     1267.40     70.98 o
  29   1   3      441.81      344.70     48.19 o
  31   1   3      231.58      300.81     78.56 o
  33   1   3      142.20       86.84     71.90 o
 -36   2   3       79.58       10.59     56.41 o
 -34   2   3      228.90      243.87     61.09 o
 -32   2   3       41.32       55.30     44.75 o
 -30   2   3      356.28      326.96     57.53 o
 -28   2   3      298.96      298.65     38.53 o
 -26   2   3      254.95      222.13     35.78 o
 -24   2   3      819.60      814.67     49.49 o
 -22   2   3     1804.07     1776.74     67.36 o
 -20   2   3     6372.82     6371.27    145.18 o
 -18   2   3     5014.52     4645.46    101.31 o
 -16   2   3    12193.05    11879.59    197.07 o
 -14   2   3     6961.49     6252.97    109.47 o
 -12   2   3     3108.83     2722.86     66.06 o
 -10   2   3     4574.56     4153.35     80.11 o
  -8   2   3    14151.31    14235.31    218.75 o
  -6   2   3     5510.50     5505.38    105.39 o
  -4   2   3     9767.65    11042.80    225.61 o
  -2   2   3     3840.11     3889.83     73.61 o
   0   2   3     7338.87     7342.90    133.25 o
   2   2   3     4790.05     4629.51    133.08 o
   4   2   3    12956.95    13604.68    301.59 o
   6   2   3     4049.35     4175.33     94.05 o
   8   2   3    21519.32    23544.68    356.53 o
  10   2   3    11252.29    11105.50    164.60 o
  12   2   3     5599.79     5285.88     91.43 o
  14   2   3     7468.60     7317.69    123.86 o
  16   2   3     5353.63     5299.84     97.70 o
  18   2   3      219.94      212.65     20.94 o
  20   2   3      172.46      149.01     22.04 o
  22   2   3      845.00      801.46     45.92 o
  24   2   3      749.92      779.37     50.75 o
  26   2   3      981.60      862.80     58.65 o
  28   2   3      550.94      503.32     68.67 o
  30   2   3     2212.44     2442.81    123.02 o
  32   2   3      846.97      866.58    104.45 o
  34   2   3      436.38      416.28    100.45 o
 -37   3   3      123.51        2.28    111.92 o
 -35   3   3      112.67       88.56     54.98 o
 -33   3   3      596.70      610.05     67.06 o
 -31   3   3      266.34      248.62     49.25 o
 -29   3   3      972.95      962.63     69.66 o
 -27   3   3     1337.36     1370.81     62.01 o
 -25   3   3      947.29      966.02     53.46 o
 -23   3   3     1927.99     2040.19     68.74 o
 -21   3   3      936.10      875.97     62.52 o
 -19   3   3     2582.17     2697.58     77.21 o
 -17   3   3      465.62      449.78     26.54 o
 -15   3   3     1071.33     1058.06     30.08 o
 -13   3   3      423.10      530.07     25.58 o
 -11   3   3     9953.28    10478.48    188.24 o
  -9   3   3    25564.79    26048.97    442.78 o
  -7   3   3    16432.13    17244.55    329.62 o
  -5   3   3    45574.12    48736.94   1007.46 o
  -3   3   3      631.42      575.79     15.91 o
  -1   3   3      139.56      158.51     11.45 o
   1   3   3     1652.92     1620.73     40.35 o
   3   3   3      512.49      473.48     40.67 o
   5   3   3     1785.73     1660.45     47.04 o
   7   3   3    37069.62    39010.43    780.37 o
   9   3   3    31209.08    33196.56    576.57 o
  11   3   3     3822.45     3728.92     80.28 o
  13   3   3     1423.42     1377.68     42.69 o
  15   3   3     8511.79     8490.98    147.77 o
  17   3   3     4539.17     4314.15     91.84 o
  19   3   3      796.23      760.52     54.71 o
  21   3   3      787.03      800.37     43.86 o
  23   3   3     2716.41     2572.28    127.52 o
  25   3   3     2480.48     2252.93     92.52 o
  27   3   3      590.73      720.85     59.34 o
  29   3   3      783.58      636.72     58.27 o
  31   3   3      193.97      221.51     54.14 o
  33   3   3      300.93      433.44    102.42 o
 -36   4   3      144.03      193.86     67.61 o
 -34   4   3      137.80       91.89     66.04 o
 -32   4   3      382.60      351.41     55.67 o
 -30   4   3      195.52      218.26     56.12 o
 -28   4   3      192.23      214.34     48.80 o
 -26   4   3       93.30      116.93     38.82 o
 -24   4   3      300.04      208.36     35.22 o
 -22   4   3     2609.08     2457.02     76.41 o
 -20   4   3     1149.75     1125.99     52.88 o
 -18   4   3      441.09      450.98     35.36 o
 -16   4   3       16.73       27.08      9.38 o
 -14   4   3     2139.14     2236.13     48.25 o
 -12   4   3      359.81      341.58     15.77 o
 -10   4   3    21960.11    24034.29    345.99 o
  -8   4   3    22971.97    25009.25    401.44 o
  -6   4   3    23098.77    23450.69    347.94 o
  -4   4   3    41591.20    44092.71    870.64 o
  -2   4   3     6847.57     6072.51    124.65 o
   0   4   3     2479.61     2286.20     82.06 o
   2   4   3     5467.64     4583.13     86.16 o
   4   4   3     9340.00     9285.56    208.35 o
   6   4   3    11666.46    11909.99    285.34 o
   8   4   3     5856.86     6642.85    135.68 o
  10   4   3       95.32       60.26     15.83 o
  12   4   3     5486.16     5551.85    125.08 o
  14   4   3    10386.32    10404.15    177.04 o
  16   4   3     7941.83     7798.50    139.62 o
  18   4   3     1058.20     1084.57     44.46 o
  20   4   3      578.37      563.28     37.40 o
  22   4   3      917.46      839.02     47.15 o
  24   4   3      745.93      750.14     49.01 o
  26   4   3      111.91      143.65     46.37 o
  28   4   3      155.68      208.19     45.69 o
  30   4   3      308.53      257.42     55.36 o
  32   4   3      202.56      154.51     67.91 o
  34   4   3       28.67      -31.32     87.17 o
 -35   5   3      144.17       82.08     58.58 o
 -33   5   3      345.08      319.22     64.67 o
 -31   5   3     1519.15     1648.45     89.99 o
 -29   5   3     2113.87     2153.36     96.67 o
 -27   5   3     2777.45     2850.24    118.02 o
 -25   5   3     2137.87     2240.37     80.23 o
 -23   5   3      170.70      162.21     31.28 o
 -21   5   3     1675.50     1721.72     70.77 o
 -19   5   3     3449.09     3608.12     80.38 o
 -17   5   3     3913.24     3823.88     83.51 o
 -15   5   3      329.01      316.81     16.21 o
 -13   5   3     3848.37     3813.33     66.82 o
 -11   5   3     2513.30     2189.51     42.48 o
  -9   5   3    20004.40    21529.23    327.63 o
  -7   5   3    18362.56    19349.37    286.51 o
  -5   5   3     5627.56     5683.63    101.70 o
  -3   5   3    29919.54    33639.86    593.76 o
  -1   5   3     2355.78     2235.80     85.58 o
   1   5   3     4892.55     5138.54     97.94 o
   3   5   3      708.20      675.75     47.91 o
   5   5   3      576.56      621.74     61.87 o
   7   5   3     1639.77     1620.44    112.48 o
   9   5   3     1281.79     1434.81     85.46 o
  11   5   3     1127.07     1190.53     48.14 o
  13   5   3     4517.16     4167.26     82.02 o
  15   5   3     5793.30     5465.10    106.51 o
  17   5   3     8048.01     7710.08    140.18 o
  19   5   3     3589.57     3348.09     84.76 o
  21   5   3     3510.84     3339.50     87.02 o
  23   5   3     2660.02     2717.88    129.05 o
  25   5   3      500.24      627.59     51.99 o
  27   5   3      831.14      880.36     73.20 o
  29   5   3      487.73      522.57     63.38 o
  31   5   3       35.73      -25.24     52.88 o
  33   5   3        2.77      -44.67     67.53 o
 -36   6   3        5.72      -50.25    121.06 o
 -34   6   3      202.37      225.29     66.48 o
 -32   6   3      195.26      238.61     56.25 o
 -30   6   3      423.64      402.48     55.37 o
 -28   6   3     1121.85     1261.77     74.92 o
 -26   6   3     1940.16     1924.04     87.04 o
 -24   6   3     1626.11     1484.80     66.88 o
 -22   6   3      178.50      108.92     28.76 o
 -20   6   3      115.49      105.16     20.99 o
 -18   6   3      980.24     1137.21     41.91 o
 -16   6   3      544.46      584.15     30.40 o
 -14   6   3     2226.27     2221.39     44.87 o
 -12   6   3     3755.30     3758.34     79.97 o
 -10   6   3     5566.26     5358.29     96.19 o
  -8   6   3    35888.70    38859.62    574.49 o
  -6   6   3    41111.80    45273.39    726.36 o
  -4   6   3     6055.98     5505.40    110.89 o
  -2   6   3    25582.56    24858.17    604.22 o
   0   6   3     9588.89     9075.56    211.12 o
   2   6   3      106.40      111.29     15.98 o
   4   6   3       47.82      102.82     23.45 o
   6   6   3     7990.45     7931.63    305.32 o
   8   6   3     2952.81     3144.45    165.52 o
  10   6   3     1334.64     1294.41     46.12 o
  12   6   3     1781.66     1786.58     50.96 o
  14   6   3     2048.87     2026.42     58.02 o
  16   6   3     6169.65     6000.44    115.44 o
  18   6   3      874.00      961.73     50.94 o
  20   6   3      313.09      391.57     34.92 o
  22   6   3     1332.00     1165.43     84.92 o
  24   6   3      411.07      374.15     56.05 o
  26   6   3       64.88       14.53     44.75 o
  28   6   3       46.33       26.01     47.77 o
  30   6   3       36.51      -40.55     57.32 o
  32   6   3       55.45      -48.90     48.90 o
 -35   7   3       96.63       32.03     78.22 o
 -33   7   3      140.28       62.57     71.28 o
 -31   7   3      516.34      559.95     86.31 o
 -29   7   3      925.97     1039.61     78.33 o
 -27   7   3     2281.27     2238.14     89.02 o
 -25   7   3     3736.78     3780.43    116.80 o
 -23   7   3     3755.07     3767.25    115.52 o
 -21   7   3      129.51      151.18     23.53 o
 -19   7   3      824.13      816.24     37.52 o
 -17   7   3     1077.69     1102.30     39.39 o
 -15   7   3     1662.17     1756.88     44.37 o
 -13   7   3     3076.68     3209.19     71.83 o
 -11   7   3     5465.86     5556.46     92.89 o
  -9   7   3     6784.00     6765.83    111.32 o
  -7   7   3     5032.41     5694.48    115.08 o
  -5   7   3    10456.47    10475.72    181.57 o
  -3   7   3     7727.08     8485.05    216.47 o
  -1   7   3     7761.92     8077.10    184.60 o
   1   7   3       64.96      146.76     30.38 o
   3   7   3      490.68      464.70     39.27 o
   5   7   3     3185.51     2990.24     80.28 o
   7   7   3      294.87      306.27     59.62 o
   9   7   3     8731.57     9027.21    236.40 o
  11   7   3    14271.32    14532.29    471.18 o
  13   7   3     3197.40     3417.63     91.94 o
  15   7   3     3428.47     3310.97     98.88 o
  17   7   3      583.79      578.68     32.53 o
  19   7   3     2289.79     2184.28     73.93 o
  21   7   3     1020.89      948.42     75.74 o
  23   7   3     1578.06     1674.47    110.37 o
  25   7   3     1632.29     1641.25    112.52 o
  27   7   3      536.37      494.13     82.09 o
  29   7   3      139.92      245.75     67.52 o
  31   7   3      130.36      116.31     58.68 o
  33   7   3       64.33       53.66     69.18 o
 -34   8   3      127.46      104.77    101.06 o
 -32   8   3       30.08      -27.49     63.37 o
 -30   8   3       24.16       35.13     57.90 o
 -28   8   3      360.38      289.06     61.17 o
 -26   8   3      638.17      649.26     53.83 o
 -24   8   3      578.20      600.52     51.21 o
 -22   8   3     2648.19     2765.25     84.22 o
 -20   8   3     1830.00     1958.27     57.51 o
 -18   8   3     1987.71     2054.04     59.27 o
 -16   8   3     3859.27     4178.57     81.32 o
 -14   8   3     1513.10     1486.30     44.74 o
 -12   8   3     7280.69     7360.39    113.08 o
 -10   8   3     3990.66     4398.61     79.98 o
  -8   8   3     1941.59     1981.46     45.51 o
  -6   8   3     4571.11     5141.52    114.93 o
  -4   8   3    10146.30    10451.18    246.56 o
  -2   8   3    12337.69    13508.64    306.56 o
   0   8   3      721.02      666.71     70.59 o
   2   8   3      175.70       78.30     26.93 o
   4   8   3     1680.91     1448.95    153.90 o
   6   8   3     1532.85     1403.29    348.21 o
   8   8   3     2913.14     2638.54    243.78 o
  10   8   3     9552.64    10128.76    301.34 o
  12   8   3     6212.98     6421.22    215.68 o
  14   8   3     6853.64     6652.19    292.07 o
  16   8   3     2310.49     2306.24     99.75 o
  18   8   3      590.96      563.93     40.49 o
  20   8   3       90.15        2.40     47.15 o
  22   8   3       35.26       30.86     33.24 o
  24   8   3        5.54      -17.45     37.43 o
  26   8   3      278.00      252.86     54.84 o
  28   8   3      479.91      435.13     61.64 o
  30   8   3      674.62      757.14     82.00 o
  32   8   3      350.87      365.08     71.15 o
 -33   9   3       77.47       79.43     85.48 o
 -31   9   3        3.49        9.66     68.15 o
 -29   9   3       12.35      -50.03     50.03 o
 -27   9   3      105.33       45.51     53.14 o
 -25   9   3      154.46      129.64     44.98 o
 -23   9   3        2.35      -15.60     37.11 o
 -21   9   3     1129.04     1036.61     64.51 o
 -19   9   3      695.01      680.10     37.93 o
 -17   9   3      403.95      355.04     26.56 o
 -15   9   3     1638.31     1604.41     52.11 o
 -13   9   3     1708.14     1899.78     50.62 o
 -11   9   3     5112.61     5246.51     92.84 o
  -9   9   3     2740.34     2505.63     57.18 o
  -7   9   3      475.41      422.19     23.31 o
  -5   9   3     2975.55     3060.99     81.56 o
  -3   9   3     1344.33     1102.44     91.03 o
  -1   9   3      239.04      214.16     26.33 o
   1   9   3      967.78      760.70    101.12 o
   3   9   3     2720.99     2534.95     87.14 o
   5   9   3     5004.55     4595.19    237.55 o
   7   9   3    12147.18    12065.87    509.36 o
   9   9   3    10767.14    10729.18    350.11 o
  11   9   3     7651.70     7515.35    276.50 o
  13   9   3     4098.18     4210.62    229.69 o
  15   9   3     2164.92     2005.44    118.07 o
  17   9   3      364.63      337.84     49.19 o
  19   9   3       64.59       -4.31     59.29 o
  21   9   3       31.03      -18.78     34.05 o
  23   9   3       24.06      -21.17     58.22 o
  25   9   3       79.04       71.32     46.53 o
  27   9   3        8.21      -21.36     46.38 o
  29   9   3       22.85       28.14    144.85 o
  31   9   3      107.00      192.78    156.88 o
 -32  10   3      112.85       69.50     66.99 o
 -30  10   3      148.41      191.73     70.45 o
 -28  10   3       48.70        2.95     51.59 o
 -26  10   3       67.99      -37.84     57.58 o
 -24  10   3      415.33      382.44     59.84 o
 -22  10   3      421.95      457.32     41.58 o
 -20  10   3     1014.23     1122.12     55.92 o
 -18  10   3     2312.82     2480.76     63.11 o
 -16  10   3     3121.61     3434.80     78.31 o
 -14  10   3     6855.07     7576.87    144.20 o
 -12  10   3     3146.84     3203.14     70.44 o
 -10  10   3     3358.70     3572.28     75.04 o
  -8  10   3     1718.67     1731.70     59.41 o
  -6  10   3     1658.00     1687.69     57.73 o
  -4  10   3     3950.13     3744.98    131.94 o
  -2  10   3     2191.19     2354.42    175.06 o
   0  10   3       40.93       60.61     23.72 o
   2  10   3     1529.07     1411.03    112.93 o
   4  10   3      535.93      413.56     43.79 o
   6  10   3     1100.37     1007.55    197.58 o
   8  10   3     1790.96     1679.97    344.79 o
  10  10   3     3183.59     3360.78    323.22 o
  12  10   3     6760.98     6971.20    351.75 o
  14  10   3     3295.72     3480.81    228.36 o
  16  10   3       21.06       -7.37     45.80 o
  18  10   3      229.86      159.59    120.01 o
  20  10   3      158.29       84.37     58.36 o
  22  10   3      422.67      481.70     52.76 o
  24  10   3      484.53      508.15     57.38 o
  26  10   3      680.52      817.32     69.95 o
  28  10   3      663.98      868.50    230.78 o
  30  10   3      533.13      561.06     84.73 o
 -31  11   3      160.09        4.32     70.27 o
 -29  11   3      231.22      132.69     75.33 o
 -27  11   3      319.14      362.82     75.26 o
 -25  11   3       88.00      110.88     75.13 o
 -23  11   3      149.21      168.05     37.11 o
 -21  11   3      500.79      564.30     45.43 o
 -19  11   3       45.84       59.60     37.19 o
 -17  11   3      300.68      299.65     33.94 o
 -15  11   3     2342.56     2548.01     76.66 o
 -13  11   3     3955.47     4026.65    102.07 o
 -11  11   3      864.95      893.77     66.14 o
  -9  11   3     2455.81     2437.14     63.49 o
  -7  11   3     2314.12     2334.54     70.76 o
  -5  11   3      739.64      797.08     51.71 o
  -3  11   3     1327.67     1216.97    100.68 o
  -1  11   3       99.99       83.38     34.13 o
   1  11   3     1534.75     1528.19    192.60 o
   3  11   3     5806.63     6111.62    335.77 o
   5  11   3     6616.24     6221.26    306.07 o
   7  11   3     5935.55     5887.78    290.08 o
   9  11   3    10559.78     9921.31    447.69 o
  11  11   3     6238.31     6394.41    259.75 o
  13  11   3     1906.96     2060.53    124.12 o
  15  11   3      442.84      419.45     55.32 o
  17  11   3     1213.77     1349.79    107.77 o
  19  11   3     1251.09     1253.09     98.88 o
  21  11   3      771.12      799.00     62.25 o
  23  11   3      407.42      514.95     57.03 o
  25  11   3      496.47      614.84     72.45 o
  27  11   3      249.03      187.06    113.77 o
  29  11   3      161.75       73.69    113.41 o
 -30  12   3      309.11      246.73     90.45 o
 -28  12   3      132.95      180.49     88.43 o
 -26  12   3       34.22      -13.77     68.16 o
 -24  12   3       27.94       -5.84     54.21 o
 -22  12   3      165.08      205.46     41.14 o
 -20  12   3      458.87      557.26     54.20 o
 -18  12   3     1582.12     1843.76     90.78 o
 -16  12   3     3320.97     3871.26    122.15 o
 -14  12   3      472.42      554.56     41.56 o
 -12  12   3      764.12      917.24     50.25 o
 -10  12   3     1062.93     1040.40     52.60 o
  -8  12   3     1343.38     1579.47     95.89 o
  -6  12   3     6942.76     6807.79    201.12 o
  -4  12   3     4256.34     3545.92    165.29 o
  -2  12   3     3748.48     3610.67    346.43 o
   0  12   3     6640.13     6407.01    263.82 o
   2  12   3     6450.41     6415.41    310.64 o
   4  12   3     1846.16     1280.70    254.57 o
   6  12   3     1263.36      899.18    333.06 o
   8  12   3     1368.78     1244.97    304.82 o
  10  12   3     2205.52     1949.49    128.07 o
  12  12   3      593.40      579.75    130.76 o
  14  12   3      226.76      101.27     99.24 o
  16  12   3      337.56      305.67     88.36 o
  18  12   3      340.40      303.71    151.84 o
  20  12   3      680.34      664.28     68.10 o
  22  12   3      451.38      422.02     55.57 o
  24  12   3      480.17      501.47     69.29 o
  26  12   3      442.66      432.97     66.78 o
  28  12   3      416.20      462.39    115.06 o
 -29  13   3      362.45      468.52     92.41 o
 -27  13   3      271.45      292.96    100.61 o
 -25  13   3      735.69      912.96     91.98 o
 -23  13   3      945.71     1139.79     71.92 o
 -21  13   3      432.66      531.26     49.65 o
 -19  13   3      202.74      259.32     46.78 o
 -17  13   3       29.09       34.80     41.74 o
 -15  13   3      623.71      580.91     74.16 o
 -13  13   3       69.00       41.59     44.25 o
 -11  13   3      377.11      413.32     41.51 o
  -9  13   3     1257.63     1387.86     79.04 o
  -7  13   3     1832.28     1906.90     91.92 o
  -5  13   3     3547.11     3581.38    150.84 o
  -3  13   3      513.37      606.18     83.72 o
  -1  13   3      880.68      628.79     76.37 o
   1  13   3     1160.41      822.89    114.93 o
   3  13   3      571.33      367.85     59.42 o
   5  13   3      716.04      501.86     52.03 o
   7  13   3     1567.93     1410.77    318.52 o
   9  13   3      234.95      151.81     66.84 o
  11  13   3       24.69      -85.06     85.06 o
  13  13   3      562.12      487.28     79.75 o
  15  13   3      528.48      564.84    237.58 o
  17  13   3      489.16      409.10     97.73 o
  19  13   3     1500.50     1495.12    300.67 o
  21  13   3     1486.17     1524.32     94.66 o
  23  13   3     1171.42     1193.65    122.54 o
  25  13   3      893.07      989.61     85.63 o
  27  13   3      750.57      758.16    127.64 o
 -28  14   3       97.71      142.05     94.21 o
 -26  14   3       61.84       43.23     75.50 o
 -24  14   3       67.87      115.44     48.43 o
 -22  14   3       87.20       -8.55     42.92 o
 -20  14   3       34.90       17.63     41.72 o
 -18  14   3        5.84      -11.25     50.56 o
 -16  14   3      125.61      186.41     60.32 o
 -14  14   3        3.12       24.33     56.88 o
 -12  14   3      135.59       80.96     63.13 o
 -10  14   3      400.01      485.81     62.04 o
  -8  14   3     1143.68     1116.32     85.75 o
  -6  14   3     1905.32     1843.72     97.97 o
  -4  14   3     5078.64     4387.30    192.74 o
  -2  14   3     4889.17     4647.72    244.40 o
   0  14   3     2301.23     1993.24    158.69 o
   2  14   3     1306.79      919.32    157.68 o
   4  14   3     2741.16     2811.52    255.82 o
   6  14   3     1171.42     1289.51    403.03 o
   8  14   3      162.62     -100.54    100.54 o
  10  14   3      230.98      204.67     90.92 o
  12  14   3      358.61      290.77    177.04 o
  14  14   3      645.99      274.69    170.17 o
  16  14   3      293.43      194.01    150.33 o
  18  14   3      207.97      224.39    103.50 o
  20  14   3      193.40      183.24    123.71 o
  22  14   3      239.45      182.12     59.79 o
  24  14   3      157.86       39.59    105.78 o
  26  14   3      406.81      362.88     72.70 o
 -27  15   3      811.05      983.29    171.87 o
 -25  15   3      401.39      460.72     99.46 o
 -23  15   3      119.44      188.71     64.35 o
 -21  15   3       78.13      138.73     47.82 o
 -19  15   3      572.26      610.02     62.37 o
 -17  15   3      662.68      562.14     82.63 o
 -15  15   3      292.65      188.09     65.72 o
 -13  15   3       13.41       -7.03     69.23 o
 -11  15   3      430.19      476.63     73.97 o
  -9  15   3      849.23      910.30     70.21 o
  -7  15   3      230.59      310.48    147.56 o
  -5  15   3     1338.89     1182.23     84.44 o
  -3  15   3     4064.12     3604.69    303.27 o
  -1  15   3      891.56      672.64    115.93 o
   1  15   3      119.29       -2.26     77.97 o
   3  15   3      265.25      -38.64     89.18 o
   5  15   3       13.74     -130.56    130.56 o
   7  15   3      609.26      418.65    122.97 o
   9  15   3      625.79      416.77     86.93 o
  11  15   3      529.76      461.19    160.50 o
  13  15   3      365.10      149.90    169.38 o
  15  15   3      872.35      449.97    171.96 o
  17  15   3     1071.80     1001.15    246.30 o
  19  15   3     1045.46      996.76    135.20 o
  21  15   3      962.23      906.85    282.60 o
  23  15   3      736.02      760.81    137.68 o
  25  15   3      793.72      910.55    103.10 o
 -26  16   3      428.63      481.65    143.21 o
 -24  16   3      311.59      255.29     89.34 o
 -22  16   3      186.46      222.12     64.39 o
 -20  16   3      217.41      231.39     71.88 o
 -18  16   3      617.39      582.53     68.25 o
 -16  16   3      942.74     1051.66    110.01 o
 -14  16   3     1423.59     1573.06    120.33 o
 -12  16   3      495.71      712.94     88.17 o
 -10  16   3      150.13      255.72     83.69 o
  -8  16   3      835.06      856.98     97.35 o
  -6  16   3     1351.94     1292.99    104.84 o
  -4  16   3     1883.58     1885.87    141.04 o
  -2  16   3     2250.51     2019.03    152.22 o
   0  16   3     1700.05     1467.32    238.26 o
   2  16   3      427.68      358.07     72.84 o
   4  16   3      197.15      238.06    124.89 o
   6  16   3      162.39      181.05    122.97 o
   8  16   3       77.97      144.16    215.95 o
  10  16   3       11.42     -112.10    116.95 o
  12  16   3      199.14      101.43    159.16 o
  14  16   3      688.96      367.00    177.52 o
  16  16   3      567.98      220.54    192.88 o
  18  16   3      364.33      267.58    114.54 o
  20  16   3      164.89      134.61    352.90 o
  22  16   3      150.10      159.84    117.89 o
  24  16   3        6.39        4.25     62.23 o
 -23  17   3      330.56      354.18     69.07 o
 -21  17   3      327.02      329.02     83.16 o
 -19  17   3      418.94      428.45     83.54 o
 -17  17   3      231.18      260.85     85.00 o
 -15  17   3      182.02      170.38     70.84 o
 -13  17   3      738.11      771.04     92.46 o
 -11  17   3      811.04      883.94     93.46 o
  -9  17   3      687.48      715.66     92.81 o
  -7  17   3       45.99      145.54     80.19 o
  -5  17   3      498.44      596.76     86.84 o
  -3  17   3     1193.35      996.42    113.53 o
  -1  17   3     1325.46     1111.69    130.53 o
   1  17   3      917.52      460.83     81.22 o
   3  17   3      333.89      129.38     96.16 o
   5  17   3      148.22      -15.10     88.01 o
   7  17   3      384.66       41.06     96.98 o
   9  17   3     1293.77      877.32    169.03 o
  11  17   3     1145.06      596.16    296.94 o
  13  17   3      483.39      191.23    181.27 o
  15  17   3      492.31      651.46    212.02 o
  17  17   3      336.24      -70.81    183.36 o
  19  17   3      278.37      -33.97    325.78 o
  21  17   3       96.33     -157.60    242.12 o
 -22  18   3      344.17      484.45     82.75 o
 -20  18   3      328.41      194.15     77.07 o
 -18  18   3      396.42      433.11    147.13 o
 -16  18   3      606.82      702.55    126.37 o
 -14  18   3      318.36      429.44     84.28 o
 -12  18   3      721.34     1024.37    140.31 o
 -10  18   3      922.57      913.19    110.22 o
  -8  18   3       48.23       -2.47     99.75 o
  -6  18   3       84.50      166.23     77.08 o
  -4  18   3      119.72      128.01     78.79 o
  -2  18   3      173.54      156.37     48.00 o
   0  18   3      210.47      105.42     97.57 o
   2  18   3       10.93      -99.83     99.83 o
   4  18   3       30.02      -30.91     94.86 o
   6  18   3      253.01       -3.00    101.26 o
   8  18   3      149.12       24.01    122.30 o
  10  18   3      236.35      402.06    128.12 o
  12  18   3      381.60       30.90    184.98 o
  14  18   3      462.37      309.95    212.38 o
  16  18   3      285.31     -141.62    331.20 o
  18  18   3       61.92      226.13    335.77 o
 -19  19   3      118.72      114.79     77.39 o
 -17  19   3      104.32      -89.67    194.15 o
 -15  19   3       90.28      -36.50    218.13 o
 -13  19   3      269.91      403.45    103.85 o
 -11  19   3      413.03      487.33     95.01 o
  -9  19   3      229.02      265.09     89.88 o
  -7  19   3      219.29      189.55     79.42 o
  -5  19   3       24.56       13.62     86.37 o
  -3  19   3       23.66       24.77     85.16 o
  -1  19   3      156.30       40.03     77.08 o
   1  19   3      450.95      167.99    113.87 o
   3  19   3      601.47      189.01    138.02 o
   5  19   3      653.20      241.08    114.11 o
   7  19   3      636.87      216.64    114.55 o
   9  19   3      446.05        8.12    124.37 o
  11  19   3      242.93     -110.02    141.50 o
  13  19   3      385.68       77.66    360.89 o
  15  19   3      195.21      -57.10    370.03 o
  17  19   3       24.64      221.56    292.37 o
 -16  20   3      151.17      140.26    118.05 o
 -14  20   3      214.35      -34.55    157.36 o
 -12  20   3      129.44       83.29    183.31 o
 -10  20   3      129.69      124.24    115.01 o
  -8  20   3      222.23      274.17     94.84 o
  -6  20   3      259.80      293.33     91.29 o
  -4  20   3       97.17        4.70     95.06 o
  -2  20   3       70.30       83.25     83.50 o
   0  20   3       83.17      123.85    116.16 o
   2  20   3      216.79      142.61    114.99 o
   4  20   3      243.88     -119.98    142.92 o
   6  20   3      132.71      -81.61    126.95 o
   8  20   3       34.81     -157.33    231.84 o
  10  20   3       31.41     -167.93    167.93 o
  12  20   3      219.38      126.77    170.40 o
  14  20   3      258.73      539.57    597.18 o
 -13  21   3      119.33      399.72    143.90 o
 -11  21   3      130.17      211.82     97.34 o
  -9  21   3       95.56       31.89    100.57 o
  -7  21   3       91.70      178.83    126.89 o
  -5  21   3       87.89      185.24    123.27 o
  -3  21   3       35.57      255.73    196.49 o
  -1  21   3       12.07       25.13    150.69 o
   1  21   3       59.47      -21.42    142.79 o
   3  21   3      127.48      -90.26    191.92 o
   5  21   3      137.40      -49.63    211.03 o
   7  21   3      103.67       75.46    161.78 o
   9  21   3      147.50       85.09    165.35 o
  11  21   3       71.66     -116.49    171.31 o
  -8  22   3      167.65       -4.57    246.69 o
  -6  22   3      159.95      229.08    175.91 o
  -4  22   3      227.89      392.80    267.46 o
  -2  22   3      185.63      -91.67    168.10 o
   0  22   3      129.36      159.89    161.87 o
   2  22   3      201.42      135.38    167.04 o
   4  22   3      178.96      225.80    171.19 o
   6  22   3       75.80     -190.72    226.12 o
  -4 -22   4       20.52      -13.56     78.10 o
  -2 -22   4       10.18      -29.79     67.61 o
   0 -22   4       69.51       77.53     48.41 o
   2 -22   4       55.77       10.20     46.60 o
 -13 -21   4       59.00       45.68    125.63 o
 -11 -21   4      129.74      155.78     61.15 o
  -9 -21   4      274.27      413.66     87.08 o
  -7 -21   4      193.20      152.34     61.82 o
  -5 -21   4      120.97      194.19     62.80 o
  -3 -21   4      116.43       99.22     49.87 o
  -1 -21   4      274.09      247.96     54.25 o
   1 -21   4      440.69      501.40     67.95 o
   3 -21   4      126.42       97.54     49.54 o
   5 -21   4      133.79      182.51     62.95 o
   7 -21   4       94.72       52.55     59.77 o
   9 -21   4       39.26       17.36     71.21 o
 -16 -20   4       41.68      102.75     62.09 o
 -14 -20   4       50.55       46.47     58.01 o
 -12 -20   4      235.87      363.81     88.34 o
 -10 -20   4      329.38      314.61     72.16 o
  -8 -20   4      130.44      100.20     52.18 o
  -6 -20   4       90.96       78.15     49.56 o
  -4 -20   4       53.81       -4.78     48.30 o
  -2 -20   4       94.36       52.57     67.61 o
   0 -20   4       26.24      -63.18     63.18 o
   2 -20   4        1.57      -41.79     41.79 o
   4 -20   4       80.17       36.96     44.67 o
   6 -20   4      384.63      348.28     65.41 o
   8 -20   4      168.29      160.23     62.51 o
  10 -20   4      148.91       65.52     60.52 o
  12 -20   4      372.37      340.59     72.88 o
  14 -20   4      132.00      -15.99    182.73 o
 -19 -19   4      102.64      122.38     69.89 o
 -17 -19   4       62.79      124.21     60.66 o
 -15 -19   4      134.86      202.70     94.63 o
 -13 -19   4      527.97      584.62     81.61 o
 -11 -19   4      455.18      520.46     74.62 o
  -9 -19   4      216.71      344.18     55.26 o
  -7 -19   4      109.52      221.40     56.63 o
  -5 -19   4       21.16        2.32     35.79 o
  -3 -19   4       23.78       19.81     40.85 o
  -1 -19   4        4.93      -36.79     36.79 o
   1 -19   4      184.31      111.78     42.26 o
   3 -19   4      196.77      138.71     42.25 o
   5 -19   4       30.50      -18.27     50.73 o
   7 -19   4       27.54      -74.46     75.97 o
   9 -19   4      166.25       98.93     75.50 o
  11 -19   4      584.32      441.84     73.16 o
  13 -19   4      346.20      298.63     62.36 o
  15 -19   4      177.68      123.75     59.65 o
  17 -19   4      114.20      280.95    194.15 o
 -22 -18   4      122.31      233.17     72.43 o
 -20 -18   4       91.01      -14.78    142.42 o
 -18 -18   4       94.43      167.49     73.66 o
 -16 -18   4      166.45      119.64     66.79 o
 -14 -18   4      320.22      340.02     64.49 o
 -12 -18   4      430.19      466.72     68.16 o
 -10 -18   4      498.39      500.95     65.37 o
  -8 -18   4      227.38      235.58     50.36 o
  -6 -18   4      175.74      177.74     41.03 o
  -4 -18   4      161.31      191.68     39.54 o
  -2 -18   4       16.63      -18.58     35.86 o
   0 -18   4       17.44       25.77     36.98 o
   2 -18   4      167.36      178.13     42.17 o
   4 -18   4      263.46      259.10     37.91 o
   6 -18   4      127.31      137.49     40.15 o
   8 -18   4      448.37      485.44     55.20 o
  10 -18   4      530.62      484.50     55.72 o
  12 -18   4      923.95      876.38     83.39 o
  14 -18   4      800.60      694.44    113.10 o
  16 -18   4      251.45      199.76     70.76 o
  18 -18   4      137.25       89.08     69.59 o
 -23 -17   4      114.69      160.53     58.16 o
 -21 -17   4      232.44      221.62     59.30 o
 -19 -17   4      274.80      319.62     84.04 o
 -17 -17   4      526.45      595.08     76.70 o
 -15 -17   4      792.33      879.28     82.64 o
 -13 -17   4      596.41      715.13     74.80 o
 -11 -17   4      794.70      891.00     79.55 o
  -9 -17   4      552.91      472.05     55.70 o
  -7 -17   4      237.13      328.56     40.97 o
  -5 -17   4      594.62      531.09     47.87 o
  -3 -17   4      328.57      301.69     44.51 o
  -1 -17   4      155.42      196.83     37.97 o
   1 -17   4      203.27      217.26     34.09 o
   3 -17   4      611.41      629.90     44.07 o
   5 -17   4      591.38      680.73     44.02 o
   7 -17   4      206.21      154.10     32.07 o
   9 -17   4      147.47       76.72     45.99 o
  11 -17   4      239.31      249.34     47.48 o
  13 -17   4      358.28      392.32     73.38 o
  15 -17   4      520.47      407.66     83.50 o
  17 -17   4      368.86      413.13     91.11 o
  19 -17   4      187.34       51.98     71.98 o
  21 -17   4      184.73      180.05     70.49 o
 -26 -16   4      323.57      480.77    197.84 o
 -24 -16   4      217.01      217.20     93.30 o
 -22 -16   4      407.22      390.85     74.93 o
 -20 -16   4      395.39      500.62     81.07 o
 -18 -16   4      295.68      297.58     54.09 o
 -16 -16   4      399.31      379.99     62.06 o
 -14 -16   4      490.55      491.48     65.62 o
 -12 -16   4      694.41      649.24     68.99 o
 -10 -16   4      264.82      279.76     46.23 o
  -8 -16   4      520.80      603.10     51.59 o
  -6 -16   4      499.68      552.60     63.33 o
  -4 -16   4      129.15      101.49     41.88 o
  -2 -16   4      411.52      367.75     39.18 o
   0 -16   4      571.47      579.78     38.87 o
   2 -16   4      170.37      131.83     28.76 o
   4 -16   4       66.45       40.98     27.75 o
   6 -16   4      170.25      104.80     28.52 o
   8 -16   4      203.63      214.78     32.25 o
  10 -16   4      202.49      149.79     49.58 o
  12 -16   4      626.65      623.40     67.36 o
  14 -16   4      307.59      361.41     66.06 o
  16 -16   4      408.31      464.91     85.75 o
  18 -16   4      563.27      323.63     95.61 o
  20 -16   4      243.73       79.33     81.59 o
  22 -16   4      550.63      666.00     96.18 o
 -27 -15   4      251.35      319.90     79.56 o
 -25 -15   4      203.24      239.31     69.71 o
 -23 -15   4      223.58      230.18     92.64 o
 -21 -15   4       23.48      -23.70     62.94 o
 -19 -15   4      122.59      217.68     51.10 o
 -17 -15   4      524.55      540.33     62.13 o
 -15 -15   4      753.84      674.69     63.70 o
 -13 -15   4     1106.06     1251.34     75.31 o
 -11 -15   4      250.69      266.66     52.04 o
  -9 -15   4      140.17      110.42     32.81 o
  -7 -15   4      987.02      954.95     51.87 o
  -5 -15   4     1325.27     1464.17     64.99 o
  -3 -15   4     2403.69     2547.82     67.63 o
  -1 -15   4     4666.51     4474.70    102.13 o
   1 -15   4     2561.93     2511.02     71.65 o
   3 -15   4     1353.28     1276.30     53.41 o
   5 -15   4      509.36      542.78     40.47 o
   7 -15   4      215.67      172.16     30.19 o
   9 -15   4      404.72      401.86     38.76 o
  11 -15   4      310.10      340.34     43.78 o
  13 -15   4      225.20      219.16     51.97 o
  15 -15   4       88.13       37.44     48.61 o
  17 -15   4      133.06      184.77     65.00 o
  19 -15   4      156.00      121.74     66.64 o
  21 -15   4       50.02       71.17     85.84 o
  23 -15   4      136.46      110.09    141.43 o
 -28 -14   4      577.45      610.22     94.19 o
 -26 -14   4      461.89      494.97    142.95 o
 -24 -14   4      915.17      822.96     93.92 o
 -22 -14   4      686.80      711.50    115.28 o
 -20 -14   4      834.51      892.60     77.72 o
 -18 -14   4      623.79      673.98     66.72 o
 -16 -14   4      791.92      790.48     66.49 o
 -14 -14   4      779.70      741.91     61.12 o
 -12 -14   4      608.83      553.13     49.77 o
 -10 -14   4     1158.67     1124.85     54.32 o
  -8 -14   4      712.75      842.73     48.33 o
  -6 -14   4     1950.72     1904.61     59.17 o
  -4 -14   4      411.42      436.76     33.58 o
  -2 -14   4      201.73      236.30     31.90 o
   0 -14   4      364.59      471.65     37.01 o
   2 -14   4      608.55      674.11     39.29 o
   4 -14   4      498.44      521.22     39.74 o
   6 -14   4      285.91      175.86     57.95 o
   8 -14   4      906.62      879.93     48.97 o
  10 -14   4       65.49       19.10     28.02 o
  12 -14   4      209.79      166.73     38.15 o
  14 -14   4      598.61      556.79     65.72 o
  16 -14   4      424.85      541.39     75.55 o
  18 -14   4      395.18      377.73     75.70 o
  20 -14   4      570.74      630.62     87.64 o
  22 -14   4     1048.25     1120.43    165.16 o
  24 -14   4      907.93     1036.12    109.82 o
  26 -14   4      729.05      685.25    203.32 o
 -29 -13   4      279.98      250.75     73.12 o
 -27 -13   4       62.29      118.46    135.83 o
 -25 -13   4       68.87       94.79     85.39 o
 -23 -13   4      139.57      149.93    121.33 o
 -21 -13   4      155.47       72.82     49.82 o
 -19 -13   4      102.25       50.03     45.41 o
 -17 -13   4      537.42      583.57     62.51 o
 -15 -13   4      118.94       47.15     33.49 o
 -13 -13   4      641.97      715.57     76.54 o
 -11 -13   4      285.87      299.59     33.36 o
  -9 -13   4     1860.76     1850.82     51.77 o
  -7 -13   4     3585.09     3564.23     77.23 o
  -5 -13   4     1198.53     1185.95     43.54 o
  -3 -13   4     1233.83     1407.24     59.78 o
  -1 -13   4     1946.95     1959.14     69.78 o
   1 -13   4     5479.60     5530.96    109.43 o
   3 -13   4     6494.49     6545.45    113.23 o
   5 -13   4     4737.77     4583.49     88.82 o
   7 -13   4     1731.20     1670.73     65.36 o
   9 -13   4     1134.68     1138.02    143.19 o
  11 -13   4       59.16       -8.44     30.07 o
  13 -13   4      484.51      518.10     50.84 o
  15 -13   4      425.21      441.89     55.62 o
  17 -13   4      342.71      469.98     99.41 o
  19 -13   4      330.97      346.01     81.31 o
  21 -13   4       62.91      127.24     77.94 o
  23 -13   4      255.29      205.91     87.42 o
  25 -13   4      300.23      234.27     82.86 o
  27 -13   4      163.00      130.95     92.51 o
 -30 -12   4      302.82      273.95     74.54 o
 -28 -12   4      143.94      272.20    170.12 o
 -26 -12   4      311.23      250.45     68.03 o
 -24 -12   4      617.17      570.14    111.53 o
 -22 -12   4     1645.10     1536.50    103.41 o
 -20 -12   4     1641.44     1380.43     88.47 o
 -18 -12   4     1269.48     1140.74     65.42 o
 -16 -12   4      602.34      572.54     57.26 o
 -14 -12   4     1121.71     1017.80     59.61 o
 -12 -12   4      587.71      570.96     39.50 o
 -10 -12   4     1320.71     1412.59     49.03 o
  -8 -12   4     4595.13     4705.46     89.16 o
  -6 -12   4     1200.19     1255.80     42.38 o
  -4 -12   4       28.54      -41.55     41.55 o
  -2 -12   4      363.56      380.16     40.22 o
   0 -12   4       26.63       51.76     27.58 o
   2 -12   4      385.35      392.59     27.31 o
   4 -12   4      828.03      851.43     36.28 o
   6 -12   4     2303.90     2123.31     57.92 o
   8 -12   4     3073.73     3093.66     70.65 o
  10 -12   4     2980.22     3180.55     69.39 o
  12 -12   4      969.12      873.53     78.66 o
  14 -12   4      399.42      383.97     58.24 o
  16 -12   4      970.97      973.89     69.06 o
  18 -12   4      842.43     1038.79    113.02 o
  20 -12   4      382.16      454.46     90.00 o
  22 -12   4      784.41      991.34     96.61 o
  24 -12   4      792.41     1112.08    258.74 o
  26 -12   4      669.21      734.58    100.43 o
  28 -12   4      448.48      505.55    126.34 o
 -31 -11   4      116.98        1.21    102.42 o
 -29 -11   4       86.49       13.99     61.50 o
 -27 -11   4      195.31      122.41     62.90 o
 -25 -11   4      176.38      126.03     56.57 o
 -23 -11   4      130.26      139.30     55.90 o
 -21 -11   4      151.55      128.17     54.41 o
 -19 -11   4      770.60      843.84     57.22 o
 -17 -11   4      700.10      909.31     85.65 o
 -15 -11   4     3431.87     3496.91     99.08 o
 -13 -11   4     4955.27     4917.49    118.94 o
 -11 -11   4     2830.19     3010.46     68.99 o
  -9 -11   4     2703.54     2777.70     71.55 o
  -7 -11   4     2243.25     2199.19     50.56 o
  -5 -11   4      718.59      819.17     28.35 o
  -3 -11   4     2089.94     2159.08     42.20 o
  -1 -11   4     5896.72     5853.51     89.58 o
   1 -11   4     5156.55     5136.21     87.13 o
   3 -11   4     4466.99     4434.33     92.13 o
   5 -11   4     2727.58     2640.21     57.34 o
   7 -11   4      961.82      969.60     40.29 o
   9 -11   4       83.80       89.89     21.04 o
  11 -11   4     2887.68     3005.73     74.19 o
  13 -11   4     1789.04     1837.31     66.04 o
  15 -11   4      984.24      945.49     83.58 o
  17 -11   4      152.12      179.60     44.26 o
  19 -11   4      389.52      407.17    100.22 o
  21 -11   4       46.35      152.11    104.84 o
  23 -11   4      104.66       82.74     63.06 o
  25 -11   4      349.83      455.04    128.91 o
  27 -11   4      172.27      281.43    156.60 o
  29 -11   4      150.13      181.52     78.51 o
 -32 -10   4       32.09      -82.33     89.51 o
 -30 -10   4       69.71       71.24    100.48 o
 -28 -10   4      163.23      168.62     57.21 o
 -26 -10   4      137.08       72.23     53.52 o
 -24 -10   4      442.07      350.80     61.72 o
 -22 -10   4      500.42      458.43     53.01 o
 -20 -10   4      346.03      375.51     47.22 o
 -18 -10   4      154.67      185.84     41.03 o
 -16 -10   4     1577.94     1407.33     60.84 o
 -14 -10   4     1027.37     1025.34     51.71 o
 -12 -10   4     8006.47     7648.47    149.10 o
 -10 -10   4     4986.61     4819.19     86.06 o
  -8 -10   4     1026.19     1037.96     30.20 o
  -6 -10   4     1228.47     1103.22     31.95 o
  -4 -10   4      756.13      732.72     23.93 o
  -2 -10   4     1617.82     1699.08     33.97 o
   0 -10   4     1742.58     1629.43     38.44 o
   2 -10   4      203.69      218.93     17.93 o
   4 -10   4     2386.54     2247.84     48.67 o
   6 -10   4     4447.66     4302.39     78.10 o
   8 -10   4     8213.58     8188.55    145.12 o
  10 -10   4     7233.01     6793.46    122.60 o
  12 -10   4     6131.04     6157.94    118.81 o
  14 -10   4     2220.98     2155.85     72.73 o
  16 -10   4     1097.01     1161.13    132.03 o
  18 -10   4     1317.00     1281.18     97.48 o
  20 -10   4       13.84      -30.24     52.78 o
  22 -10   4       18.83       94.48     86.05 o
  24 -10   4       34.29       22.62     76.88 o
  26 -10   4      125.94      149.29    134.94 o
  28 -10   4       48.11       52.67    104.84 o
  30 -10   4       26.75       23.89    104.69 o
 -33  -9   4      117.43       17.10     95.57 o
 -31  -9   4      136.50      165.40     96.46 o
 -29  -9   4       29.56      -64.57     64.86 o
 -27  -9   4       33.19      -35.53     46.78 o
 -25  -9   4       84.24       50.46     72.13 o
 -23  -9   4       14.50      -31.04     31.04 o
 -21  -9   4       98.38       61.45     36.77 o
 -19  -9   4     1710.28     1714.39     77.37 o
 -17  -9   4     2688.44     2635.04     84.91 o
 -15  -9   4     2802.75     2708.78    100.10 o
 -13  -9   4     9089.54     9072.44    234.40 o
 -11  -9   4     7885.67     7879.27    232.62 o
  -9  -9   4     4270.68     4420.83     76.65 o
  -7  -9   4     3564.44     3464.05     60.10 o
  -5  -9   4       54.86       29.80     11.41 o
  -3  -9   4      262.42      324.63     18.11 o
  -1  -9   4      996.88     1085.58     34.85 o
   1  -9   4      195.78      201.05     15.86 o
   3  -9   4      122.86      154.61     16.37 o
   5  -9   4      156.28      221.03     17.54 o
   7  -9   4      277.40      352.52     25.18 o
   9  -9   4     3027.15     3182.83     63.65 o
  11  -9   4     2314.71     2524.36     61.77 o
  13  -9   4     3631.00     3669.70     82.29 o
  15  -9   4     3620.14     3739.26     92.12 o
  17  -9   4     1342.57     1599.19    185.66 o
  19  -9   4       43.07       63.07     88.48 o
  21  -9   4      551.63      319.16     65.34 o
  23  -9   4      306.36      283.70     65.97 o
  25  -9   4       53.76       77.36     65.28 o
  27  -9   4       42.67      231.44    181.33 o
  29  -9   4      121.84      172.29    102.53 o
 -34  -8   4       83.46       96.69     90.19 o
 -32  -8   4       94.96       73.90     85.57 o
 -30  -8   4      118.15      173.84     86.23 o
 -28  -8   4      346.63      301.38     60.62 o
 -26  -8   4      371.32      347.76     54.32 o
 -24  -8   4      147.74       41.57     33.87 o
 -22  -8   4      782.90      756.09     53.25 o
 -20  -8   4      805.13      756.19     49.68 o
 -18  -8   4      174.36      170.41     31.89 o
 -16  -8   4     1597.20     1506.32     69.86 o
 -14  -8   4     1684.54     1534.60     49.08 o
 -12  -8   4     2241.18     2140.53     58.70 o
 -10  -8   4     8159.25     8433.57    145.45 o
  -8  -8   4      701.42      681.41     24.81 o
  -6  -8   4     1295.93     1347.11     29.82 o
  -4  -8   4     3223.69     3271.03     54.78 o
  -2  -8   4     1034.17     1099.62     26.07 o
   0  -8   4      364.17      388.13     26.57 o
   2  -8   4      665.32      739.00     26.37 o
   4  -8   4     1100.85     1110.55     40.24 o
   6  -8   4     8993.73     9101.80    147.08 o
   8  -8   4     4628.72     4537.13     80.43 o
  10  -8   4     6328.28     6348.22    110.16 o
  12  -8   4     5473.05     5201.27    114.27 o
  14  -8   4     2687.92     2621.54     71.43 o
  16  -8   4     2072.33     2104.81     67.75 o
  18  -8   4      393.32      463.76    121.22 o
  20  -8   4      472.88      504.95     76.78 o
  22  -8   4      662.64      702.28     78.56 o
  24  -8   4      608.39      636.76     79.64 o
  26  -8   4      325.58      330.13     76.60 o
  28  -8   4      218.60      362.27     89.18 o
  30  -8   4       86.50       60.09    119.97 o
 -35  -7   4       86.74       16.92    110.15 o
 -33  -7   4      256.44      202.61     91.35 o
 -31  -7   4      176.23      291.24     81.09 o
 -29  -7   4      142.66      105.16     64.44 o
 -27  -7   4      112.82       69.80     42.77 o
 -25  -7   4      430.26      412.07     50.73 o
 -23  -7   4      598.92      567.78     55.58 o
 -21  -7   4      317.24      276.35     38.91 o
 -19  -7   4      303.96      296.96     34.38 o
 -17  -7   4     2083.97     1985.14     68.50 o
 -15  -7   4     2865.44     2810.85     74.98 o
 -13  -7   4     6110.33     5990.93    104.11 o
 -11  -7   4     3049.63     2790.59     59.37 o
  -9  -7   4     3597.16     3687.11     65.16 o
  -7  -7   4     7945.38     7591.93    107.18 o
  -5  -7   4     9794.54    10779.53    145.55 o
  -3  -7   4     1972.11     2172.85     41.05 o
  -1  -7   4     4364.01     4405.59     71.70 o
   1  -7   4     2859.98     2663.71     53.57 o
   3  -7   4     4343.09     4303.93     79.06 o
   5  -7   4     1781.06     1604.78     52.23 o
   7  -7   4     1443.48     1529.38     37.19 o
   9  -7   4     1291.81     1224.17     37.77 o
  11  -7   4     1812.59     1815.55     46.84 o
  13  -7   4      507.23      461.29     26.58 o
  15  -7   4     1188.32     1164.32     44.38 o
  17  -7   4     1456.49     1451.21     58.11 o
  19  -7   4     1700.87     1766.05    115.84 o
  21  -7   4     1224.90     1255.54     58.72 o
  23  -7   4      107.81       71.06     53.05 o
  25  -7   4      119.01      121.82     62.42 o
  27  -7   4        3.99      -14.50     73.01 o
  29  -7   4       38.40       61.66    119.11 o
  31  -7   4      100.94      -88.20    108.24 o
 -34  -6   4       82.21      113.42     83.06 o
 -32  -6   4      373.22      398.42     81.28 o
 -30  -6   4     1136.40     1038.04    128.21 o
 -28  -6   4     1588.15     1698.72     86.62 o
 -26  -6   4     2335.74     2423.84     81.40 o
 -24  -6   4     4410.50     4330.52    175.02 o
 -22  -6   4     1956.81     1828.31     64.52 o
 -20  -6   4     2282.95     2134.76     73.02 o
 -18  -6   4     1484.40     1418.17     55.79 o
 -16  -6   4      535.57      522.32     32.92 o
 -14  -6   4     1821.43     1786.32     45.18 o
 -12  -6   4      591.09      587.68     22.98 o
 -10  -6   4     1213.69     1203.37     32.31 o
  -8  -6   4     5362.26     5264.96     87.25 o
  -6  -6   4    10068.01    10125.94    126.54 o
  -4  -6   4     9571.02    10130.46    123.02 o
  -2  -6   4     4881.48     4633.09     71.23 o
   0  -6   4     1130.71     1143.59     47.50 o
   2  -6   4     1038.15     1096.40     28.52 o
   4  -6   4      469.60      473.32     25.32 o
   6  -6   4      211.85      194.38     17.09 o
   8  -6   4     5127.92     5409.38     95.17 o
  10  -6   4     2882.46     2736.79     63.78 o
  12  -6   4     2585.01     2404.48     88.43 o
  14  -6   4       27.82       43.42     20.58 o
  16  -6   4     2005.96     1930.03     60.22 o
  18  -6   4     3129.79     2933.86    116.77 o
  20  -6   4     1592.43     1582.98     70.39 o
  22  -6   4     3142.21     3211.05    113.96 o
  24  -6   4     1709.45     2005.07    121.98 o
  26  -6   4     2958.22     3137.95    228.77 o
  28  -6   4     1064.51     1064.39    131.48 o
  30  -6   4      605.31      390.88    133.44 o
  32  -6   4      295.48      225.14    117.20 o
 -35  -5   4       37.29      -36.99     77.90 o
 -33  -5   4      267.49      200.05     81.76 o
 -31  -5   4      223.89      246.91     71.11 o
 -29  -5   4      292.99      327.01     66.52 o
 -27  -5   4      522.06      495.56     60.14 o
 -25  -5   4      544.55      548.63     52.98 o
 -23  -5   4      844.47      798.52     45.47 o
 -21  -5   4      321.16      315.78     28.92 o
 -19  -5   4      440.35      452.58     32.19 o
 -17  -5   4       37.77       15.35     17.81 o
 -15  -5   4     1265.92     1222.37     35.66 o
 -13  -5   4     1016.83     1085.71     30.69 o
 -11  -5   4       73.35       73.90     11.28 o
  -9  -5   4      778.16      876.37     47.05 o
  -7  -5   4     2992.41     3121.19     51.52 o
  -5  -5   4    18786.03    20107.20    260.47 o
  -3  -5   4    45401.00    47261.25    572.83 o
  -1  -5   4    12378.94    11397.36    169.12 o
   1  -5   4    13955.68    13272.42    185.98 o
   3  -5   4    17809.18    17980.81    248.53 o
   5  -5   4    12612.72    12485.91    191.08 o
   7  -5   4     2837.89     2508.82    141.81 o
   9  -5   4     1465.00     1547.36     45.28 o
  11  -5   4     1721.73     1728.47     38.85 o
  13  -5   4      117.11      126.48     20.85 o
  15  -5   4      160.52      166.59     23.84 o
  17  -5   4      179.69      177.23     26.06 o
  19  -5   4     3287.97     3582.37    140.42 o
  21  -5   4     2215.14     2300.49     76.04 o
  23  -5   4      453.65      443.55     63.46 o
  25  -5   4       53.19       44.78     39.83 o
  27  -5   4       56.64       45.74     55.42 o
  29  -5   4       51.70      130.20    131.90 o
  31  -5   4        3.38      -67.32     95.04 o
  33  -5   4        7.64       95.39    133.91 o
 -36  -4   4       31.67      -70.68     70.68 o
 -34  -4   4      138.59      130.64     80.56 o
 -32  -4   4      306.17      213.56     71.27 o
 -30  -4   4     1249.32     1227.82     98.59 o
 -28  -4   4     2174.18     2059.77     98.03 o
 -26  -4   4     2238.82     2349.28     86.68 o
 -24  -4   4     1122.16     1194.85     55.77 o
 -22  -4   4     1324.84     1328.80     48.36 o
 -20  -4   4     1965.95     1955.65     62.20 o
 -18  -4   4     4717.78     4075.57     90.11 o
 -16  -4   4     3858.76     3600.55     69.93 o
 -14  -4   4      347.62      357.52     17.84 o
 -12  -4   4      124.00      114.03     12.63 o
 -10  -4   4     2198.68     2144.36     40.38 o
  -8  -4   4    11179.50    12088.58    182.36 o
  -6  -4   4    18051.26    19961.82    300.67 o
  -4  -4   4     7916.42     7510.27    101.37 o
  -2  -4   4     1333.72     1241.53     25.04 o
   0  -4   4      812.29      775.90     28.02 o
   2  -4   4     3923.20     4139.72     65.16 o
   4  -4   4      498.06      495.91     22.62 o
   6  -4   4     1445.50     1385.37     33.62 o
   8  -4   4     6118.66     6125.38    176.36 o
  10  -4   4      742.32      660.46     30.43 o
  12  -4   4       88.03       79.22     18.71 o
  14  -4   4     1478.15     1461.63     46.12 o
  16  -4   4     2254.21     2457.98     90.88 o
  18  -4   4     2602.99     2432.76     91.49 o
  20  -4   4     5599.03     5575.96    131.01 o
  22  -4   4     3638.97     3551.23     95.86 o
  24  -4   4     3230.09     3153.63    110.37 o
  26  -4   4     2276.64     2271.05     85.97 o
  28  -4   4     1572.32     1769.82    145.69 o
  30  -4   4      805.69      700.52    125.12 o
  32  -4   4      461.58      413.50    113.75 o
 -35  -3   4      217.33      287.79     88.11 o
 -33  -3   4      241.89      349.79     75.93 o
 -31  -3   4      625.30      671.68     88.40 o
 -29  -3   4      376.68      327.59     49.11 o
 -27  -3   4       25.68       14.97     33.13 o
 -25  -3   4     1645.54     1528.52     70.79 o
 -23  -3   4      702.63      610.85     38.16 o
 -21  -3   4      259.36      222.17     27.81 o
 -19  -3   4     2947.30     2850.63     67.78 o
 -17  -3   4     2160.98     2280.23     49.95 o
 -15  -3   4     2077.64     2018.33     44.27 o
 -13  -3   4     3323.57     3408.91     59.41 o
 -11  -3   4      437.09      384.07     23.30 o
  -9  -3   4    20282.27    22237.59    281.11 o
  -7  -3   4     3978.07     3987.20     81.92 o
  -5  -3   4     2978.95     2861.85     44.90 o
  -3  -3   4     2855.74     2783.27     44.89 o
  -1  -3   4     6582.59     6094.30     88.75 o
   1  -3   4    12509.12    12308.03    170.03 o
   3  -3   4    13023.96    13160.38    182.27 o
   5  -3   4    57147.34    61426.11    839.39 o
   7  -3   4    18532.36    19255.07    292.89 o
   9  -3   4     4538.52     4729.58    111.30 o
  11  -3   4     4066.01     4071.22     97.02 o
  13  -3   4     2012.14     2005.87     54.25 o
  15  -3   4     1974.87     1914.75     58.47 o
  17  -3   4     5166.46     5310.40    116.03 o
  19  -3   4     7185.73     7148.71    143.58 o
  21  -3   4      379.27      417.22     49.60 o
  23  -3   4      341.47      296.74     35.59 o
  25  -3   4      629.75      639.35     48.25 o
  27  -3   4      388.40      449.04     61.32 o
  29  -3   4      865.96      776.08    111.60 o
  31  -3   4      831.18      869.18    254.68 o
  33  -3   4      371.48      384.61    106.09 o
 -36  -2   4      342.18      289.79     92.07 o
 -34  -2   4      133.82      181.15     73.44 o
 -32  -2   4      457.74      475.93     77.75 o
 -30  -2   4      379.11      400.84     60.42 o
 -28  -2   4       98.85      113.79     36.97 o
 -26  -2   4      286.99      278.47     42.70 o
 -24  -2   4     1201.70     1194.23     60.92 o
 -22  -2   4     1280.44     1215.12     46.15 o
 -20  -2   4     5383.17     5075.11    102.93 o
 -18  -2   4     3524.06     3284.16     72.75 o
 -16  -2   4     4200.81     4140.59     70.36 o
 -14  -2   4      198.52      173.28     13.68 o
 -12  -2   4     7256.68     7173.35    110.26 o
 -10  -2   4     8885.99     9182.27    143.56 o
  -8  -2   4     6967.38     6575.58     97.74 o
  -6  -2   4    24156.44    26000.61    343.18 o
  -4  -2   4     6160.87     6362.47     82.34 o
  -2  -2   4     6121.51     6048.89     87.03 o
   0  -2   4     1773.73     1797.35     31.52 o
   2  -2   4       64.20       63.09      8.27 o
   4  -2   4     6642.73     5892.89     88.92 o
   6  -2   4    62688.82    68290.20    981.32 o
   8  -2   4    43619.16    43654.41    642.74 o
  10  -2   4     9566.76     9027.04    150.45 o
  12  -2   4     5826.75     5979.65    116.13 o
  14  -2   4     2534.50     2395.55     54.60 o
  16  -2   4     2894.46     2905.57     71.59 o
  18  -2   4     1903.77     1813.62     72.85 o
  20  -2   4     1404.35     1448.94     50.90 o
  22  -2   4      797.92      842.12     47.75 o
  24  -2   4      254.90      270.99     37.83 o
  26  -2   4      967.72      892.36     63.60 o
  28  -2   4      863.67      874.37     74.05 o
  30  -2   4      836.31      687.14    108.61 o
  32  -2   4      663.06      605.55    112.04 o
 -37  -1   4       46.16      -18.27    155.32 o
 -35  -1   4      268.80      225.19     65.44 o
 -33  -1   4      374.13      342.73     71.44 o
 -31  -1   4      497.17      461.22     63.01 o
 -29  -1   4      789.66      804.96     70.53 o
 -27  -1   4     1297.04     1265.01     65.57 o
 -25  -1   4     2078.42     1926.59     84.44 o
 -23  -1   4      340.64      360.89     31.99 o
 -21  -1   4     4048.18     3993.75     94.43 o
 -19  -1   4    10861.87    10211.11    179.53 o
 -17  -1   4    14156.96    13642.37    212.50 o
 -15  -1   4    18842.36    18009.19    255.73 o
 -13  -1   4    26097.61    25202.82    346.19 o
 -11  -1   4     7801.62     7263.76    110.81 o
  -9  -1   4     3400.04     3628.41     60.92 o
  -7  -1   4     5844.02     6058.20     91.43 o
  -5  -1   4      811.47      848.99     17.76 o
  -3  -1   4     6866.65     6927.98    117.41 o
  -1  -1   4     4597.03     4474.69     78.24 o
   1  -1   4      161.55      151.82      9.72 o
   3  -1   4    11863.28    12078.20    184.81 o
   5  -1   4     9805.69    10054.95    149.48 o
   7  -1   4     3334.39     3332.24    102.14 o
   9  -1   4     1911.54     1667.70     45.36 o
  11  -1   4     4441.73     4567.87     99.34 o
  13  -1   4     6600.49     6162.76    106.80 o
  15  -1   4     1629.53     1424.05     50.92 o
  17  -1   4      612.74      665.99     36.48 o
  19  -1   4     2147.95     2223.33     72.36 o
  21  -1   4      392.66      392.56     37.86 o
  23  -1   4       75.47       61.96     29.41 o
  25  -1   4      107.29       95.11     47.14 o
  27  -1   4      602.05      625.18     57.10 o
  29  -1   4     1312.40     1281.81     80.56 o
  31  -1   4     1048.44      764.07    112.81 o
  33  -1   4      988.82      910.94    116.61 o
 -36   0   4      380.80      423.59     84.09 o
 -34   0   4      462.06      533.56     66.04 o
 -32   0   4       86.14      106.82     52.88 o
 -30   0   4      236.91      237.88     56.21 o
 -28   0   4      109.94       63.69     44.47 o
 -26   0   4      141.95      106.39     38.69 o
 -24   0   4      695.28      625.38     45.64 o
 -22   0   4       12.43        4.72     18.28 o
 -20   0   4       83.31       84.64     20.20 o
 -18   0   4     1815.17     1808.75     42.31 o
 -16   0   4      259.75      275.72     15.76 o
 -14   0   4    20192.55    20838.26    289.10 o
 -12   0   4    11608.77    12807.49    196.41 o
 -10   0   4     2886.62     2614.50     47.95 o
  -8   0   4     2093.90     1707.83     30.49 o
  -6   0   4    16581.16    16820.11    238.57 o
  -4   0   4    34449.47    34653.91    479.09 o
  -2   0   4      912.00      941.37     27.17 o
   0   0   4     2482.25     2841.30     55.20 o
   2   0   4    43840.04    46404.82    879.41 o
   4   0   4    36650.06    38484.48    605.62 o
   6   0   4    72757.41    80349.01   1146.19 o
   8   0   4    70045.84    76102.42   1286.83 o
  10   0   4    11577.09    10874.57    193.93 o
  12   0   4    12798.50    13067.00    233.40 o
  14   0   4     1813.69     1759.37     64.66 o
  16   0   4      598.63      683.11     39.39 o
  18   0   4     3254.25     3039.71     83.93 o
  20   0   4      345.06      411.47     33.32 o
  22   0   4       45.09       22.31     30.19 o
  24   0   4       20.65       12.43     48.25 o
  26   0   4      120.84      174.36     42.13 o
  28   0   4       11.98        6.88     41.54 o
  30   0   4       96.59       89.72     51.58 o
  32   0   4       14.44       -0.07     77.00 o
 -37   1   4       46.05      -77.66    148.47 o
 -35   1   4      269.81      248.16     66.97 o
 -33   1   4      372.90      382.26     59.86 o
 -31   1   4      498.93      508.41     57.21 o
 -29   1   4      790.66      818.70     76.10 o
 -27   1   4     1296.55     1323.35     82.35 o
 -25   1   4     2079.07     1919.87     80.54 o
 -23   1   4      342.79      362.63     38.99 o
 -21   1   4     4050.22     3987.76     85.71 o
 -19   1   4    10857.93    10067.26    180.59 o
 -17   1   4    14168.38    13516.60    208.88 o
 -15   1   4    18817.73    17926.71    251.36 o
 -13   1   4    26121.67    25072.91    406.49 o
 -11   1   4     7800.94     7348.04    120.28 o
  -9   1   4     3373.17     3633.37     57.71 o
  -7   1   4     5858.14     6064.93    100.02 o
  -5   1   4      807.91      831.65     24.53 o
  -3   1   4     6859.42     6764.48    106.05 o
  -1   1   4     4578.27     4615.61     91.91 o
   1   1   4      160.48      147.27     17.54 o
   3   1   4    11863.39    12333.47    269.76 o
   5   1   4     9801.43    10293.92    327.00 o
   7   1   4     3331.10     3544.77     87.26 o
   9   1   4     1907.25     1783.31     40.69 o
  11   1   4     4448.23     4460.93     89.00 o
  13   1   4     6595.20     6175.59    137.06 o
  15   1   4     1627.18     1510.46     45.08 o
  17   1   4      612.03      619.93     40.34 o
  19   1   4     2147.19     2158.79     95.54 o
  21   1   4      391.53      429.39     37.62 o
  23   1   4       75.87       52.89     34.39 o
  25   1   4      106.77      131.24     39.91 o
  27   1   4      602.86      545.98     59.32 o
  29   1   4     1311.17     1351.68     83.24 o
  31   1   4     1047.45     1189.44     79.20 o
  33   1   4      987.88     1086.69    137.26 o
 -36   2   4      341.34      305.45     72.27 o
 -34   2   4      133.74      163.20     59.67 o
 -32   2   4      457.85      432.11     60.65 o
 -30   2   4      379.81      438.17     54.98 o
 -28   2   4       99.79       75.14     45.81 o
 -26   2   4      284.82      339.44     51.96 o
 -24   2   4     1207.66     1264.30     61.98 o
 -22   2   4     1281.56     1276.39     58.49 o
 -20   2   4     5381.50     4935.49    122.70 o
 -18   2   4     3526.34     3284.23     71.41 o
 -16   2   4     4196.27     4107.19     72.10 o
 -14   2   4      200.04      202.27     17.22 o
 -12   2   4     7257.40     7140.91    133.97 o
 -10   2   4     8881.17     9213.87    133.31 o
  -8   2   4     6956.62     6642.40    106.71 o
  -6   2   4    24168.88    25806.69    452.12 o
  -4   2   4     6164.73     6384.84    119.59 o
  -2   2   4     6130.38     5977.96    129.93 o
   0   2   4     1773.76     1848.15     47.53 o
   2   2   4       62.75       73.37     14.31 o
   4   2   4     6644.99     5903.72    131.42 o
   6   2   4    62668.02    67310.74   1629.47 o
   8   2   4    43609.03    44722.93    751.44 o
  10   2   4     9562.79     9123.53    175.40 o
  12   2   4     5826.26     5744.95    115.92 o
  14   2   4     2537.64     2310.36     55.02 o
  16   2   4     2896.30     2904.56     69.12 o
  18   2   4     1899.75     1863.51     59.21 o
  20   2   4     1407.87     1385.25     70.40 o
  22   2   4      801.83      842.71     53.67 o
  24   2   4      253.20      254.33     43.34 o
  26   2   4      968.10     1006.36     65.85 o
  28   2   4      865.19      938.44     66.89 o
  30   2   4      837.35      815.58     69.48 o
  32   2   4      664.45      798.72    128.91 o
 -35   3   4      216.37      322.91     71.54 o
 -33   3   4      242.36      191.51     55.11 o
 -31   3   4      625.78      607.67     76.32 o
 -29   3   4      378.55      333.13     50.13 o
 -27   3   4       25.48       13.32     38.11 o
 -25   3   4     1642.54     1580.15    119.03 o
 -23   3   4      703.21      689.45     45.63 o
 -21   3   4      259.04      230.43     32.03 o
 -19   3   4     2951.15     2873.01     67.77 o
 -17   3   4     2154.60     2216.69     55.05 o
 -15   3   4     2082.35     1916.43     54.72 o
 -13   3   4     3305.36     3346.39     81.43 o
 -11   3   4      436.66      394.52     24.53 o
  -9   3   4    20298.38    22729.91    368.02 o
  -7   3   4     3958.81     3894.70     95.15 o
  -5   3   4     2963.08     2863.00     72.47 o
  -3   3   4     2844.27     2735.20     60.33 o
  -1   3   4     6581.91     5874.30    148.20 o
   1   3   4    12492.88    12300.03    236.48 o
   3   3   4    13044.94    12708.09    306.11 o
   5   3   4    57181.47    62228.27   1301.42 o
   7   3   4    18523.46    19881.00    496.68 o
   9   3   4     4537.74     4627.64    112.64 o
  11   3   4     4074.81     4029.88     88.70 o
  13   3   4     2005.38     2008.04     54.22 o
  15   3   4     1973.60     1903.74     55.25 o
  17   3   4     5170.30     5285.11    122.03 o
  19   3   4     7187.16     6916.14    160.38 o
  21   3   4      381.33      338.49     46.88 o
  23   3   4      339.30      371.24     43.88 o
  25   3   4      628.64      611.58     53.53 o
  27   3   4      387.16      286.66     47.28 o
  29   3   4      865.25      908.74     67.61 o
  31   3   4      830.93      908.35     92.44 o
  33   3   4      371.34      187.30    139.33 o
 -36   4   4       31.74      -24.19     57.54 o
 -34   4   4      138.53       28.68     51.11 o
 -32   4   4      307.54      293.21     55.07 o
 -30   4   4     1249.87     1225.96     92.76 o
 -28   4   4     2174.83     2238.50     97.80 o
 -26   4   4     2245.92     2304.85     91.90 o
 -24   4   4     1112.73     1089.98     73.78 o
 -22   4   4     1323.36     1327.46     59.14 o
 -20   4   4     1971.53     2064.27     69.88 o
 -18   4   4     4710.45     4207.37    111.53 o
 -16   4   4     3864.64     3713.28     95.04 o
 -14   4   4      347.91      376.93     23.79 o
 -12   4   4      123.97      110.15     15.91 o
 -10   4   4     2189.85     2032.30     57.38 o
  -8   4   4    11197.05    11878.14    345.44 o
  -6   4   4    18082.95    19488.35    449.04 o
  -4   4   4     7931.22     7510.55    130.58 o
  -2   4   4     1333.57     1123.26     33.02 o
   0   4   4      810.02      775.44     24.88 o
   2   4   4     3919.42     3876.05    133.05 o
   4   4   4      497.76      500.41     51.17 o
   6   4   4     1444.74     1448.40     38.92 o
   8   4   4     6119.57     5990.28    166.04 o
  10   4   4      741.39      633.21     43.46 o
  12   4   4       86.84      129.49     18.97 o
  14   4   4     1483.51     1428.33     49.93 o
  16   4   4     2266.15     2363.71     65.86 o
  18   4   4     2597.86     2443.77     92.59 o
  20   4   4     5584.47     5444.23    148.61 o
  22   4   4     3640.83     3625.36    150.98 o
  24   4   4     3233.60     3139.84    110.65 o
  26   4   4     2279.55     2338.82    114.10 o
  28   4   4     1573.58     1750.17    182.69 o
  30   4   4      805.00      818.82     78.70 o
  32   4   4      461.96      545.53     81.95 o
 -35   5   4       37.52      -16.97     60.28 o
 -33   5   4      267.44      336.88     64.81 o
 -31   5   4      223.97      270.16     61.04 o
 -29   5   4      294.23      319.76     55.15 o
 -27   5   4      522.96      571.60     59.36 o
 -25   5   4      546.35      651.80     61.71 o
 -23   5   4      842.15      878.57     66.42 o
 -21   5   4      319.34      319.66     33.37 o
 -19   5   4      440.15      443.31     39.61 o
 -17   5   4       37.42       -6.28     21.94 o
 -15   5   4     1265.51     1273.65     40.71 o
 -13   5   4     1014.98     1080.71     37.68 o
 -11   5   4       74.35       67.43      9.53 o
  -9   5   4      785.45      888.85     23.99 o
  -7   5   4     2993.45     3168.74     55.26 o
  -5   5   4    18777.50    19973.07    354.95 o
  -3   5   4    45389.43    47243.81    738.72 o
  -1   5   4    12398.78    11048.94    193.15 o
   1   5   4    13972.95    12318.55    404.13 o
   3   5   4    17833.16    17491.49    469.90 o
   5   5   4    12601.37    12326.04    295.12 o
   7   5   4     2853.78     2600.16     65.74 o
   9   5   4     1473.70     1537.86     48.64 o
  11   5   4     1719.66     1802.85     51.25 o
  13   5   4      117.68      152.69     17.65 o
  15   5   4      163.07      119.12     22.42 o
  17   5   4      176.37      215.71     27.79 o
  19   5   4     3293.97     3469.81     92.08 o
  21   5   4     2219.73     2299.96     81.14 o
  23   5   4      451.13      426.67     45.88 o
  25   5   4       53.52      133.12     47.53 o
  27   5   4       56.63       77.41     49.79 o
  29   5   4       51.71       77.52     58.72 o
  31   5   4        3.46      -27.41     89.08 o
  33   5   4        7.56      -27.41    100.50 o
 -34   6   4       82.61       -1.04     68.53 o
 -32   6   4      372.72      451.00     70.03 o
 -30   6   4     1135.49     1225.50     90.68 o
 -28   6   4     1589.89     1743.47    104.94 o
 -26   6   4     2332.35     2405.15    109.66 o
 -24   6   4     4415.91     4529.15    145.91 o
 -22   6   4     1961.66     2082.14     99.28 o
 -20   6   4     2273.25     2299.42     75.90 o
 -18   6   4     1477.35     1434.19     62.56 o
 -16   6   4      536.30      531.04     25.79 o
 -14   6   4     1822.63     1895.67     41.80 o
 -12   6   4      593.97      575.61     20.29 o
 -10   6   4     1221.01     1269.36     31.70 o
  -8   6   4     5368.37     5287.43     89.40 o
  -6   6   4    10059.20    10345.36    169.37 o
  -4   6   4     9552.48    10246.69    178.40 o
  -2   6   4     4883.10     4686.37     83.16 o
   0   6   4     1134.88     1141.65     46.45 o
   2   6   4     1040.00     1055.81     55.28 o
   4   6   4      473.55      471.84     50.98 o
   6   6   4      208.90      153.06     26.38 o
   8   6   4     5115.42     5320.25    248.22 o
  10   6   4     2881.73     2833.91     96.61 o
  12   6   4     2580.65     2501.13     70.11 o
  14   6   4       28.61       24.72     19.11 o
  16   6   4     2010.44     2016.28    110.28 o
  18   6   4     3144.61     2871.70     78.17 o
  20   6   4     1589.09     1419.06    137.25 o
  22   6   4     3141.24     2984.41    177.70 o
  24   6   4     1709.85     1903.88    115.39 o
  26   6   4     2955.08     3186.62    132.74 o
  28   6   4     1065.40     1196.29     86.70 o
  30   6   4      605.51      623.94    126.77 o
  32   6   4      295.36      312.32     73.33 o
 -35   7   4       86.54       29.78     74.26 o
 -33   7   4      255.70      307.58    108.57 o
 -31   7   4      176.25      222.76     55.61 o
 -29   7   4      143.49      164.81     52.77 o
 -27   7   4      113.01       76.37     46.96 o
 -25   7   4      429.14      471.99     55.49 o
 -23   7   4      598.23      548.18     58.12 o
 -21   7   4      318.22      373.55     50.10 o
 -19   7   4      303.50      370.55     44.84 o
 -17   7   4     2076.87     2190.06     69.64 o
 -15   7   4     2858.28     2904.48     58.19 o
 -13   7   4     6118.65     6274.25    101.64 o
 -11   7   4     3042.46     2857.82     50.70 o
  -9   7   4     3588.99     3750.55     70.39 o
  -7   7   4     7936.08     7918.48    138.48 o
  -5   7   4     9789.79    10793.51    230.04 o
  -3   7   4     1981.58     2189.83     64.98 o
  -1   7   4     4370.28     4283.54    124.23 o
   1   7   4     2868.24     2744.23    108.67 o
   3   7   4     4321.87     4181.82     90.33 o
   5   7   4     1783.01     1644.40     62.00 o
   7   7   4     1452.44     1265.38    109.72 o
   9   7   4     1290.99     1317.22     68.32 o
  11   7   4     1810.21     1726.85     67.04 o
  13   7   4      506.90      504.33     32.75 o
  15   7   4     1183.87     1111.74    145.85 o
  17   7   4     1451.99     1527.99     64.95 o
  19   7   4     1695.81     1501.71     67.95 o
  21   7   4     1223.78     1310.00     73.65 o
  23   7   4      108.51      134.78     42.03 o
  25   7   4      118.67      136.42     49.62 o
  27   7   4        3.90      -46.41     46.41 o
  29   7   4       39.05       -5.21     67.44 o
  31   7   4      100.38      177.97     68.76 o
 -34   8   4       83.53      178.24     79.93 o
 -32   8   4       95.44      133.27     71.76 o
 -30   8   4      117.81      127.66     57.97 o
 -28   8   4      345.98      332.12     53.90 o
 -26   8   4      371.83      408.66     49.91 o
 -24   8   4      147.47      142.11     46.12 o
 -22   8   4      783.19      836.86     62.84 o
 -20   8   4      803.72      859.81     66.49 o
 -18   8   4      177.34      215.84     30.07 o
 -16   8   4     1603.38     1512.24     53.03 o
 -14   8   4     1686.96     1617.89     45.84 o
 -12   8   4     2240.22     2192.77     47.31 o
 -10   8   4     8152.14     8680.17    132.59 o
  -8   8   4      702.74      678.59     27.83 o
  -6   8   4     1307.56     1413.77     43.82 o
  -4   8   4     3218.96     3325.27     79.67 o
  -2   8   4     1032.83     1094.08     41.98 o
   0   8   4      362.87      369.11     33.15 o
   2   8   4      668.92      709.63     62.24 o
   4   8   4     1101.40     1104.78     98.89 o
   6   8   4     8996.68     8758.69    390.58 o
   8   8   4     4634.07     4634.03    232.98 o
  10   8   4     6318.69     6451.07    193.44 o
  12   8   4     5470.50     5312.22    167.48 o
  14   8   4     2688.79     2669.62    190.89 o
  16   8   4     2078.92     2016.20     93.05 o
  18   8   4      395.14      405.93     48.65 o
  20   8   4      469.50      382.95     46.67 o
  22   8   4      661.39      736.07     98.84 o
  24   8   4      608.71      604.98     78.61 o
  26   8   4      325.88      338.55     74.72 o
  28   8   4      218.40      269.37    106.21 o
  30   8   4       86.52      180.55     70.54 o
 -33   9   4      117.37       -4.68     77.64 o
 -31   9   4      136.01       97.88     73.19 o
 -29   9   4       29.76       50.96     56.28 o
 -27   9   4       33.23       35.04     45.82 o
 -25   9   4       84.22       -2.56     50.33 o
 -23   9   4       14.24      -43.72     43.72 o
 -21   9   4       96.72       65.73     46.44 o
 -19   9   4     1709.27     1820.28     77.33 o
 -17   9   4     2679.92     2812.66     86.12 o
 -15   9   4     2798.10     2933.99     67.76 o
 -13   9   4     9093.40     9477.08    157.00 o
 -11   9   4     7896.89     8165.48    146.12 o
  -9   9   4     4283.19     4505.70     90.08 o
  -7   9   4     3573.43     3622.29     85.23 o
  -5   9   4       55.89       63.22     20.03 o
  -3   9   4      261.22      331.09     27.67 o
  -1   9   4      999.14     1021.64     64.91 o
   1   9   4      194.88      188.17     35.53 o
   3   9   4      123.29      154.80     19.91 o
   5   9   4      155.41      203.33     19.20 o
   7   9   4      275.63      105.96     41.59 o
   9   9   4     3026.04     3011.28    620.14 o
  11   9   4     2309.53     2466.60    102.67 o
  13   9   4     3625.16     3596.96    359.06 o
  15   9   4     3617.85     3660.39    207.01 o
  17   9   4     1331.65     1483.55    114.32 o
  19   9   4       43.38      -13.44     43.01 o
  21   9   4      554.50      507.94     49.53 o
  23   9   4      305.79      284.02     48.06 o
  25   9   4       53.83       72.58     48.85 o
  27   9   4       42.66       94.86     69.41 o
  29   9   4      121.86      -83.96    105.07 o
 -32  10   4       31.51      -37.34     89.95 o
 -30  10   4       70.26       53.77     75.42 o
 -28  10   4      162.92      159.83     62.69 o
 -26  10   4      137.04      162.22     63.79 o
 -24  10   4      441.71      424.46     61.31 o
 -22  10   4      500.25      550.87     75.07 o
 -20  10   4      346.65      444.20     55.92 o
 -18  10   4      155.72      230.74     36.67 o
 -16  10   4     1583.59     1500.28     64.70 o
 -14  10   4     1024.99     1069.37     53.57 o
 -12  10   4     7991.36     8178.29    151.42 o
 -10  10   4     4975.86     4928.03    100.25 o
  -8  10   4     1021.65     1068.60     48.03 o
  -6  10   4     1224.47     1219.20     48.40 o
  -4  10   4      758.74      767.71     40.42 o
  -2  10   4     1618.07     1689.46     98.87 o
   0  10   4     1743.91     1548.23    117.71 o
   2  10   4      201.19      174.06     36.54 o
   4  10   4     2390.48     2152.07    193.97 o
   6  10   4     4452.41     4355.36    232.98 o
   8  10   4     8217.42     8112.29    372.31 o
  10  10   4     7236.97     6891.08    692.09 o
  12  10   4     6133.98     6319.52    199.52 o
  14  10   4     2227.58     2095.47    188.44 o
  16  10   4     1101.42      993.70     76.69 o
  18  10   4     1319.23     1298.04    213.24 o
  20  10   4       14.13      -30.03     40.23 o
  22  10   4       18.93       20.55     41.40 o
  24  10   4       33.90       62.00     58.92 o
  26  10   4      126.76      117.60     65.65 o
  28  10   4       47.98      -21.75    171.46 o
  30  10   4       26.93        5.12    114.21 o
 -31  11   4      116.13       82.60     78.77 o
 -29  11   4       86.86       13.19     84.11 o
 -27  11   4      195.20      324.62     85.25 o
 -25  11   4      176.40      210.37     57.71 o
 -23  11   4      130.32      105.21     64.34 o
 -21  11   4      151.73      226.05     47.66 o
 -19  11   4      770.92      816.71     49.79 o
 -17  11   4      699.42      843.93     58.73 o
 -15  11   4     3430.86     3879.29    114.54 o
 -13  11   4     4958.72     5171.89    166.73 o
 -11  11   4     2838.65     3127.73     94.75 o
  -9  11   4     2706.78     2836.87    138.30 o
  -7  11   4     2241.76     2307.01     70.86 o
  -5  11   4      716.08      831.93     52.96 o
  -3  11   4     2086.63     2232.48     97.38 o
  -1  11   4     5889.81     5857.99    368.20 o
   1  11   4     5150.98     4757.25    314.98 o
   3  11   4     4472.94     4255.65    374.60 o
   5  11   4     2725.93     2631.23    100.98 o
   7  11   4      961.63      952.48    121.06 o
   9  11   4       84.62      132.68    112.81 o
  11  11   4     2882.23     2868.87    245.44 o
  13  11   4     1785.83     1873.80    112.39 o
  15  11   4      982.39      825.77    218.86 o
  17  11   4      149.94       95.71     57.46 o
  19  11   4      386.40      393.93     77.99 o
  21  11   4       46.73       91.85     47.76 o
  23  11   4      104.21      135.48     52.76 o
  25  11   4      350.56      211.57     66.77 o
  27  11   4      172.41      183.38    102.34 o
  29  11   4      151.21      315.67     72.51 o
 -30  12   4      302.51      390.06     99.95 o
 -28  12   4      144.85      -11.08     82.21 o
 -26  12   4      311.69      337.33     77.19 o
 -24  12   4      616.10      694.70     89.02 o
 -22  12   4     1645.93     1893.34    102.83 o
 -20  12   4     1642.29     1799.52     79.72 o
 -18  12   4     1267.48     1261.16     70.71 o
 -16  12   4      600.42      526.71     50.40 o
 -14  12   4     1118.64      981.79     90.55 o
 -12  12   4      586.23      635.12     61.93 o
 -10  12   4     1320.91     1628.20     79.63 o
  -8  12   4     4590.98     4769.19    172.99 o
  -6  12   4     1198.66     1349.50     78.47 o
  -4  12   4       28.33      114.18     96.84 o
  -2  12   4      361.48      305.80     53.84 o
   0  12   4       26.31       87.54    103.23 o
   2  12   4      387.38      333.36     56.39 o
   4  12   4      827.39      771.17    123.48 o
   6  12   4     2303.20     2031.81    389.44 o
   8  12   4     3072.24     3190.69    201.00 o
  10  12   4     2978.96     2665.73    371.57 o
  12  12   4      973.90      785.01    245.87 o
  14  12   4      401.56      530.28    108.14 o
  16  12   4      972.78      902.43    157.25 o
  18  12   4      842.93      928.30     89.39 o
  20  12   4      380.22      468.69     83.21 o
  22  12   4      783.49      786.06     97.49 o
  24  12   4      792.09      896.49    116.38 o
  26  12   4      668.70      602.05    154.01 o
  28  12   4      450.10      508.74     99.62 o
 -29  13   4      280.39      234.79    112.49 o
 -27  13   4       62.86      -23.02     86.22 o
 -25  13   4       69.04      165.28     83.82 o
 -23  13   4      139.76      150.82     61.59 o
 -21  13   4      155.22      237.62     67.03 o
 -19  13   4      102.50       67.02     54.19 o
 -17  13   4      537.21      649.19     57.01 o
 -15  13   4      119.08       81.56     47.21 o
 -13  13   4      642.76      788.01     81.60 o
 -11  13   4      287.34      297.59     79.78 o
  -9  13   4     1861.93     1953.54    102.65 o
  -7  13   4     3574.54     3797.17    145.23 o
  -5  13   4     1197.79     1226.36     64.42 o
  -3  13   4     1234.50     1319.22     80.60 o
  -1  13   4     1939.61     1810.59    143.28 o
   1  13   4     5479.33     5262.78    302.65 o
   3  13   4     6489.62     6625.55    429.41 o
   5  13   4     4739.59     4540.38    255.82 o
   7  13   4     1732.29     1800.91    477.27 o
   9  13   4     1131.10     1111.15    289.30 o
  11  13   4       59.87      269.17    304.80 o
  13  13   4      482.70      615.13    225.44 o
  15  13   4      423.24      589.74    148.16 o
  17  13   4      342.61      429.73    164.86 o
  19  13   4      332.54      271.35    106.71 o
  21  13   4       62.76      109.04     57.73 o
  23  13   4      253.92      177.13     82.67 o
  25  13   4      299.34      268.95    108.89 o
  27  13   4      163.01      423.20    337.12 o
 -28  14   4      577.32      662.40    203.29 o
 -26  14   4      462.44      649.20    182.63 o
 -24  14   4      916.52     1079.83    103.63 o
 -22  14   4      687.84      872.75     79.17 o
 -20  14   4      833.15      962.13     67.37 o
 -18  14   4      622.10      729.74     61.23 o
 -16  14   4      791.60      757.28     58.64 o
 -14  14   4      780.32      701.47     75.97 o
 -12  14   4      608.59      640.67     79.29 o
 -10  14   4     1160.16     1206.07    116.91 o
  -8  14   4      715.62      847.67     94.76 o
  -6  14   4     1953.97     2075.70     82.16 o
  -4  14   4      412.67      475.33     47.44 o
  -2  14   4      200.11      198.71     49.81 o
   0  14   4      362.98      324.92     68.75 o
   2  14   4      608.08      510.30     79.28 o
   4  14   4      499.06      365.15    118.00 o
   6  14   4      286.48      -51.78     96.77 o
   8  14   4      906.22      943.53     99.36 o
  10  14   4       65.27      169.05    123.61 o
  12  14   4      210.02      252.86    167.48 o
  14  14   4      600.60      596.62    214.71 o
  16  14   4      425.63      262.73    177.08 o
  18  14   4      392.20      423.59    422.56 o
  20  14   4      568.02      563.27    117.68 o
  22  14   4     1045.02      837.05    319.78 o
  24  14   4      906.87     1020.11    105.79 o
 -27  15   4      251.84      511.64    207.86 o
 -25  15   4      203.29      179.79     86.83 o
 -23  15   4      223.48      190.78     80.51 o
 -21  15   4       23.81       32.17     61.32 o
 -19  15   4      122.90      187.90     49.84 o
 -17  15   4      524.52      586.05     58.09 o
 -15  15   4      752.89      760.70     80.41 o
 -13  15   4     1106.20     1227.15    113.30 o
 -11  15   4      251.80      350.55     88.84 o
  -9  15   4      140.70      234.05     66.31 o
  -7  15   4      984.06      948.85     95.66 o
  -5  15   4     1320.07     1191.54     92.62 o
  -3  15   4     2404.04     2532.39    247.18 o
  -1  15   4     4659.79     5014.49    381.04 o
   1  15   4     2558.69     2495.85    162.48 o
   3  15   4     1357.52      942.14    148.65 o
   5  15   4      509.07      359.73     75.37 o
   7  15   4      214.38      188.16    168.14 o
   9  15   4      405.83      124.26    112.52 o
  11  15   4      310.34      481.64    164.30 o
  13  15   4      226.09      401.59    193.79 o
  15  15   4       87.99       16.39    310.64 o
  17  15   4      131.97      363.24    372.31 o
  19  15   4      156.23      289.29    207.47 o
  21  15   4       50.36     -210.62    267.64 o
  23  15   4      136.79      150.16    320.92 o
 -24  16   4      217.20      275.37     93.78 o
 -22  16   4      406.78      331.64     96.40 o
 -20  16   4      395.18      485.34     64.69 o
 -18  16   4      295.53      355.58     53.69 o
 -16  16   4      399.07      358.03     83.79 o
 -14  16   4      490.45      439.29     85.71 o
 -12  16   4      693.24      696.56     83.82 o
 -10  16   4      264.47      207.60     68.13 o
  -8  16   4      522.78      660.41     83.00 o
  -6  16   4      500.92      498.04     90.05 o
  -4  16   4      130.53       -8.83     82.49 o
  -2  16   4      413.35      296.16     86.79 o
   0  16   4      571.87      442.98     76.93 o
   2  16   4      170.28       89.03     89.30 o
   4  16   4       67.26       38.00     89.18 o
   6  16   4      171.11      -31.20     85.52 o
   8  16   4      204.76       35.80     95.98 o
  10  16   4      203.02      159.15    118.39 o
  12  16   4      628.12      714.07    194.83 o
  14  16   4      308.72      509.49    231.84 o
  16  16   4      407.44      419.62    205.25 o
  18  16   4      563.34      646.94    395.15 o
  20  16   4      243.38     -288.93    288.93 o
  22  16   4      551.03      490.38    319.78 o
 -23  17   4      114.80       82.82     93.28 o
 -21  17   4      231.89      120.74    171.31 o
 -19  17   4      274.86      214.96     69.35 o
 -17  17   4      526.40      584.98     83.54 o
 -15  17   4      792.63      966.26     92.20 o
 -13  17   4      597.38      795.45     98.12 o
 -11  17   4      795.28      891.81     99.28 o
  -9  17   4      552.60      601.83     93.23 o
  -7  17   4      235.80      312.48     75.10 o
  -5  17   4      592.28      557.44     95.68 o
  -3  17   4      329.10      302.27     84.90 o
  -1  17   4      157.65      110.73     96.61 o
   1  17   4      201.72      184.42     89.15 o
   3  17   4      610.92      340.98    112.79 o
   5  17   4      591.69      355.64    107.82 o
   7  17   4      205.50      -21.91     99.99 o
   9  17   4      146.86       58.39    126.81 o
  11  17   4      239.31      203.22    130.92 o
  13  17   4      359.05      260.82    159.80 o
  15  17   4      520.79      472.17    225.96 o
  17  17   4      369.42      451.70    335.77 o
  19  17   4      188.10      778.89    372.31 o
 -22  18   4      122.24      139.33    143.90 o
 -20  18   4       90.69       65.83     67.57 o
 -18  18   4       93.89      102.37     77.12 o
 -16  18   4      166.38      110.18     93.86 o
 -14  18   4      320.29      310.91     77.61 o
 -12  18   4      431.43      534.45     95.59 o
 -10  18   4      498.79      587.19    113.96 o
  -8  18   4      227.09      254.25     78.92 o
  -6  18   4      177.30      246.12     93.56 o
  -4  18   4      162.37      154.50    119.68 o
  -2  18   4       16.51       68.02     90.14 o
   0  18   4       17.57       97.43     97.94 o
   2  18   4      167.45        5.23    107.15 o
   4  18   4      262.82        7.67    108.84 o
   6  18   4      128.13      109.82    115.42 o
   8  18   4      451.35      303.33    140.77 o
  10  18   4      530.72      135.00    137.65 o
  12  18   4      922.00      320.58    153.12 o
  14  18   4      800.13      317.14    187.45 o
  16  18   4      251.45      625.85    399.72 o
  18  18   4      137.02      -86.80    278.66 o
 -19  19   4      102.37      142.11     73.17 o
 -17  19   4       63.13       83.77    143.18 o
 -15  19   4      134.77       38.90    100.37 o
 -13  19   4      527.14      720.79    139.28 o
 -11  19   4      455.84      437.57     96.05 o
  -9  19   4      216.59      241.48     86.28 o
  -7  19   4      108.88      194.86     87.73 o
  -5  19   4       21.02      213.32    177.30 o
  -3  19   4       23.52      -45.25    111.56 o
  -1  19   4        4.92      -18.09    154.95 o
   1  19   4      184.23       88.32    102.24 o
   3  19   4      196.73      -93.12     93.22 o
   5  19   4       30.75       35.48    114.45 o
   7  19   4       27.77      -80.50    134.04 o
   9  19   4      165.74       58.29    237.55 o
  11  19   4      584.00      196.97    196.33 o
  13  19   4      346.60      587.10    395.15 o
  15  19   4      176.96       41.76    167.75 o
 -16  20   4       42.04      287.80    180.45 o
 -14  20   4       50.94      -70.93     84.80 o
 -12  20   4      235.92      134.81    114.70 o
 -10  20   4      329.88      346.09    304.93 o
  -8  20   4      131.06       49.30     90.32 o
  -6  20   4       91.81      125.78     91.31 o
  -4  20   4       53.93      160.58    142.29 o
  -2  20   4       94.04      169.16    140.55 o
   0  20   4       26.33       14.95    163.91 o
   2  20   4        1.50      -81.34    182.18 o
   4  20   4       80.51      266.02    169.61 o
   6  20   4      385.68       30.80    210.89 o
   8  20   4      168.07      120.92    270.67 o
  10  20   4      147.92      318.63    268.38 o
  12  20   4      372.59      360.83    207.86 o
 -11  21   4      130.24     -379.16    390.58 o
  -9  21   4      274.21      478.94    201.72 o
  -7  21   4      192.73       89.36    158.43 o
  -5  21   4      121.42       69.54    184.98 o
  -3  21   4      116.46      189.64    272.70 o
  -1  21   4      273.35      145.63    147.74 o
   1  21   4      440.70      371.56    309.33 o
   3  21   4      126.39      172.26    143.86 o
   5  21   4      134.23      -79.84    166.27 o
   7  21   4       95.34      -32.68    182.60 o
  -4  22   4       20.82     -525.35    637.27 o
  -2  22   4       10.10     -296.94    296.94 o
   0  22   4       69.33     -255.82    306.07 o
   2  22   4       55.95     -166.74    317.49 o
  -9 -21   5      123.47      145.89     69.76 o
  -7 -21   5       99.40       30.81     56.34 o
  -5 -21   5       76.72      -13.90     64.12 o
  -3 -21   5      124.88       48.76     65.96 o
  -1 -21   5      104.72       24.40     52.58 o
   1 -21   5       88.87       13.78     54.37 o
   3 -21   5       55.15      -10.02     48.52 o
   5 -21   5       25.87       85.41     58.48 o
 -14 -20   5      118.87      269.57     75.59 o
 -12 -20   5      258.01      305.59     71.80 o
 -10 -20   5      167.14      395.81     80.32 o
  -8 -20   5      124.66      199.25     59.27 o
  -6 -20   5      115.32      121.31    102.86 o
  -4 -20   5      136.26       14.94     59.48 o
  -2 -20   5      148.55       -4.27     55.70 o
   0 -20   5      108.71      176.75     60.33 o
   2 -20   5       53.77        4.17     48.54 o
   4 -20   5      117.99       18.76     46.62 o
   6 -20   5      147.31      111.45     60.88 o
   8 -20   5      103.48       59.18     61.55 o
  10 -20   5       43.96       16.91     63.55 o
 -17 -19   5       26.25       65.88     66.68 o
 -15 -19   5       87.30       -7.79     86.36 o
 -13 -19   5      197.14      155.23     74.25 o
 -11 -19   5      289.65      272.12     89.23 o
  -9 -19   5      179.59      416.87     82.09 o
  -7 -19   5      305.06      433.98     76.82 o
  -5 -19   5      213.62      332.20     54.95 o
  -3 -19   5      311.20      386.20     53.31 o
  -1 -19   5      261.07      315.52     52.17 o
   1 -19   5       75.63       26.80     44.63 o
   3 -19   5        3.47      -45.84     45.84 o
   5 -19   5       71.29      -31.05    121.65 o
   7 -19   5      163.30       93.66     64.32 o
   9 -19   5      199.81       46.96    121.41 o
  11 -19   5      164.71       71.81     56.95 o
  13 -19   5      274.60      238.96     64.64 o
  15 -19   5      402.73      550.47    223.84 o
 -20 -18   5       47.28      210.38     93.52 o
 -18 -18   5       62.01      127.22     62.89 o
 -16 -18   5      442.38      344.28     76.54 o
 -14 -18   5      424.25      522.49     79.44 o
 -12 -18   5      270.54      548.37    119.02 o
 -10 -18   5      500.80      549.72     68.45 o
  -8 -18   5       35.95      182.15     53.33 o
  -6 -18   5      311.70      309.56     47.02 o
  -4 -18   5      668.04      749.19     70.58 o
  -2 -18   5       41.91      124.18     39.63 o
   0 -18   5       54.78       13.28     34.74 o
   2 -18   5       20.28      -34.51     41.09 o
   4 -18   5       56.60      -38.83     38.83 o
   6 -18   5      131.84       46.43     52.72 o
   8 -18   5      129.72       92.96     53.94 o
  10 -18   5       54.24      -49.64     72.92 o
  12 -18   5      201.39      159.07     73.01 o
  14 -18   5      248.60      158.73     81.10 o
  16 -18   5      350.31      284.88     80.09 o
 -23 -17   5      147.39      199.27     72.92 o
 -21 -17   5       89.81       90.77     69.23 o
 -19 -17   5      123.62      199.07    123.20 o
 -17 -17   5      509.51      479.02     79.64 o
 -15 -17   5      404.87      479.75     72.58 o
 -13 -17   5      235.97      333.68     70.39 o
 -11 -17   5      167.06      258.65     68.24 o
  -9 -17   5      500.64      551.20     65.38 o
  -7 -17   5      602.54      634.78     55.32 o
  -5 -17   5      445.67      458.74     67.73 o
  -3 -17   5      423.12      431.83     48.33 o
  -1 -17   5       16.74       33.72     43.75 o
   1 -17   5       61.50       55.10     35.29 o
   3 -17   5       24.47       -5.67     38.92 o
   5 -17   5      230.79      154.45     50.05 o
   7 -17   5      221.67      140.09     48.35 o
   9 -17   5      654.00      591.52     65.33 o
  11 -17   5      825.57      960.77     80.06 o
  13 -17   5      339.99      223.89     84.38 o
  15 -17   5      210.98      191.39     86.80 o
  17 -17   5      242.72      284.22     75.06 o
  19 -17   5      400.38      337.42     85.92 o
 -24 -16   5       18.82       30.42     60.75 o
 -22 -16   5       42.19       33.31     54.87 o
 -20 -16   5       95.27       98.26     60.69 o
 -18 -16   5      488.25      508.16     62.81 o
 -16 -16   5      485.56      466.16     68.78 o
 -14 -16   5      487.70      585.73     68.22 o
 -12 -16   5      637.05      694.43     82.04 o
 -10 -16   5      122.26      168.20     48.55 o
  -8 -16   5      368.77      551.71     58.37 o
  -6 -16   5      511.66      540.67     50.17 o
  -4 -16   5      229.91      347.61     44.95 o
  -2 -16   5      590.24      601.26     51.59 o
   0 -16   5      692.90      685.86     49.62 o
   2 -16   5     1711.20     1865.45     86.21 o
   4 -16   5     1550.83     1610.87     79.99 o
   6 -16   5      683.13      649.65     45.62 o
   8 -16   5     1002.26     1047.64     55.86 o
  10 -16   5      381.86      342.17     74.41 o
  12 -16   5       90.21      111.34     60.18 o
  14 -16   5       25.69       57.83     63.63 o
  16 -16   5       71.52       38.58    108.87 o
  18 -16   5      275.79       13.09    114.40 o
  20 -16   5      275.97      284.13     89.01 o
 -25 -15   5      449.79      562.79     83.08 o
 -23 -15   5      559.72      695.45    121.29 o
 -21 -15   5      534.03      554.97     71.54 o
 -19 -15   5      717.87      829.52     77.62 o
 -17 -15   5      569.60      627.79     65.91 o
 -15 -15   5      697.63      667.23     69.62 o
 -13 -15   5      608.39      495.43     71.49 o
 -11 -15   5      129.70      146.21     59.67 o
  -9 -15   5      151.58      130.44     42.84 o
  -7 -15   5      369.48      506.55     47.35 o
  -5 -15   5      186.02      168.09     41.71 o
  -3 -15   5       11.32       37.31     51.07 o
  -1 -15   5      514.01      527.79     43.99 o
   1 -15   5      297.02      223.67     32.31 o
   3 -15   5      113.69      119.03     29.52 o
   5 -15   5      690.04      698.89     41.68 o
   7 -15   5      290.79      225.08     34.71 o
   9 -15   5      412.91      387.20     42.12 o
  11 -15   5      603.20      555.66     57.69 o
  13 -15   5       81.56       -5.32     59.29 o
  15 -15   5       69.63       62.13     81.43 o
  17 -15   5      112.51      119.60     67.40 o
  19 -15   5      263.51      227.49     83.38 o
  21 -15   5      297.23      374.34     85.70 o
  23 -15   5      248.01      315.23    102.16 o
 -28 -14   5      152.61      178.56     76.93 o
 -26 -14   5      180.46       76.07     60.32 o
 -24 -14   5      193.71      403.07    199.15 o
 -22 -14   5       46.82      131.65     61.65 o
 -20 -14   5      104.82       91.44     51.39 o
 -18 -14   5       86.48       80.76     47.16 o
 -16 -14   5      247.22      270.87     49.26 o
 -14 -14   5      162.14      195.65     44.63 o
 -12 -14   5       70.67       87.42     41.35 o
 -10 -14   5       11.46       16.43     32.32 o
  -8 -14   5      210.26      141.79     38.64 o
  -6 -14   5       27.51       30.15     29.20 o
  -4 -14   5      354.39      435.84     45.30 o
  -2 -14   5     3019.09     3296.80     88.09 o
   0 -14   5     5229.85     5198.02    100.13 o
   2 -14   5     4182.82     4247.86     85.20 o
   4 -14   5     3654.71     3747.98    101.96 o
   6 -14   5     2708.28     2772.54     74.86 o
   8 -14   5     1133.82     1221.09     67.40 o
  10 -14   5      133.00      144.66     39.95 o
  12 -14   5      156.43      110.33     41.18 o
  14 -14   5       45.74       -1.01     58.54 o
  16 -14   5       35.71        8.05     60.31 o
  18 -14   5        1.44      -61.48     61.48 o
  20 -14   5       21.26      -34.89    141.62 o
  22 -14   5      120.92       83.51     81.10 o
  24 -14   5      111.99       87.44    112.57 o
 -29 -13   5      262.54      281.56     85.72 o
 -27 -13   5      246.55      299.08     93.63 o
 -25 -13   5      605.51      706.02    245.22 o
 -23 -13   5      796.23      669.23     83.12 o
 -21 -13   5     1234.47     1287.98    120.78 o
 -19 -13   5     1364.50     1474.52     92.16 o
 -17 -13   5     1384.51     1271.38     81.01 o
 -15 -13   5       96.04      194.71     38.79 o
 -13 -13   5      154.09       95.90     38.65 o
 -11 -13   5      572.02      489.51     54.93 o
  -9 -13   5      484.68      441.28     38.17 o
  -7 -13   5      441.79      446.00     39.21 o
  -5 -13   5      668.38      703.14     73.89 o
  -3 -13   5     1095.27     1182.26     45.20 o
  -1 -13   5      100.02       85.58     20.24 o
   1 -13   5      581.71      561.80     49.35 o
   3 -13   5      351.42      408.98     28.88 o
   5 -13   5      548.65      595.11     74.16 o
   7 -13   5      799.00      775.25     60.27 o
   9 -13   5      382.50      435.16     90.12 o
  11 -13   5      162.73      192.73     35.69 o
  13 -13   5       28.98       33.56     38.07 o
  15 -13   5      278.16      290.00     65.42 o
  17 -13   5      286.40      340.47     74.98 o
  19 -13   5       50.87       84.73     65.68 o
  21 -13   5      335.99      357.34    104.88 o
  23 -13   5      560.73      559.70    101.18 o
  25 -13   5      653.33      691.70    104.18 o
 -30 -12   5      249.84      285.99     75.26 o
 -28 -12   5      225.22      148.99    139.79 o
 -26 -12   5      205.84      137.07     65.33 o
 -24 -12   5       74.30      -25.10     86.71 o
 -22 -12   5      249.73      228.26     63.21 o
 -20 -12   5      156.38      133.74     52.78 o
 -18 -12   5       25.58       33.01     34.90 o
 -16 -12   5      795.18      868.17     58.56 o
 -14 -12   5     3188.47     3074.07     95.39 o
 -12 -12   5     1205.01     1257.91     60.29 o
 -10 -12   5     2252.79     2339.50     78.10 o
  -8 -12   5      506.02      519.97     35.48 o
  -6 -12   5     1562.83     1510.52     48.12 o
  -4 -12   5     2798.38     2868.34     69.19 o
  -2 -12   5      473.59      493.13     28.03 o
   0 -12   5      938.32     1060.30     35.69 o
   2 -12   5     3580.50     3662.43     76.82 o
   4 -12   5     4502.45     4575.98     94.34 o
   6 -12   5     5284.48     5036.44    104.13 o
   8 -12   5     2226.85     2239.04     65.37 o
  10 -12   5        6.79      -25.57     60.50 o
  12 -12   5      666.30      730.26     58.22 o
  14 -12   5      150.77      181.91     43.16 o
  16 -12   5      199.88      217.09     68.24 o
  18 -12   5      815.71      791.37     92.23 o
  20 -12   5      167.12      185.03     67.57 o
  22 -12   5       35.58       88.89     69.94 o
  24 -12   5       10.66       68.81     83.35 o
  26 -12   5       58.00       61.02     71.04 o
 -31 -11   5      180.50      132.72    128.19 o
 -29 -11   5      190.01      155.08     96.20 o
 -27 -11   5      374.98      409.75    112.77 o
 -25 -11   5      442.07      355.80     70.96 o
 -23 -11   5     1484.89     1275.21    101.02 o
 -21 -11   5     1814.12     1714.12    106.82 o
 -19 -11   5     1431.80     1360.07     70.93 o
 -17 -11   5       78.85       78.89     34.35 o
 -15 -11   5     1171.93     1147.66     61.76 o
 -13 -11   5     4036.39     3846.71    102.50 o
 -11 -11   5     3045.01     2916.01     69.47 o
  -9 -11   5      576.49      644.82     28.82 o
  -7 -11   5      975.17     1052.02     45.71 o
  -5 -11   5     1231.79     1330.51     86.44 o
  -3 -11   5      830.97      965.25    100.21 o
  -1 -11   5      143.73      200.44     45.91 o
   1 -11   5     1614.56     1804.35     85.24 o
   3 -11   5      828.96      844.93     32.01 o
   5 -11   5      727.14      653.31     29.78 o
   7 -11   5     1831.21     1739.01     49.68 o
   9 -11   5     3094.16     3158.28     74.04 o
  11 -11   5     2034.71     2141.56     77.35 o
  13 -11   5     2346.67     2230.92     72.46 o
  15 -11   5     2316.57     2268.45     73.60 o
  17 -11   5      592.49      822.74     87.02 o
  19 -11   5      156.25      241.85     71.53 o
  21 -11   5       98.39      133.11     69.45 o
  23 -11   5      126.11      148.62     75.54 o
  25 -11   5      116.09      132.60    148.03 o
  27 -11   5      328.15      439.81    138.47 o
 -32 -10   5       64.40      145.13    100.52 o
 -30 -10   5       46.13      -68.35     84.96 o
 -28 -10   5      437.81      337.60     68.28 o
 -26 -10   5      690.62      582.10     75.59 o
 -24 -10   5      642.12      523.68     72.91 o
 -22 -10   5       47.04        6.05     56.04 o
 -20 -10   5      214.52      177.41     40.70 o
 -18 -10   5      655.56      531.88     62.67 o
 -16 -10   5     2724.24     2612.22     90.02 o
 -14 -10   5     3409.24     3307.07    119.63 o
 -12 -10   5     7950.54     8111.06    169.96 o
 -10 -10   5     4561.51     4657.50    108.12 o
  -8 -10   5     3077.22     3075.76     65.90 o
  -6 -10   5      698.77      701.79     26.23 o
  -4 -10   5      327.58      311.13     18.79 o
  -2 -10   5     1790.40     1845.15     42.93 o
   0 -10   5     1634.99     1653.45     40.46 o
   2 -10   5      613.09      586.82     31.00 o
   4 -10   5      560.41      595.70     28.56 o
   6 -10   5      468.10      498.66     62.44 o
   8 -10   5      397.10      425.75     26.60 o
  10 -10   5       60.45       72.09     22.77 o
  12 -10   5     3056.29     3317.83     80.91 o
  14 -10   5     3167.75     3423.59    164.07 o
  16 -10   5     1746.33     1880.77     74.23 o
  18 -10   5     1826.90     1994.05     81.17 o
  20 -10   5      874.16      867.57     87.56 o
  22 -10   5      486.34      488.09     83.47 o
  24 -10   5      365.59      309.13     81.91 o
  26 -10   5      165.69      341.14    249.90 o
  28 -10   5       63.05      101.02    102.75 o
 -33  -9   5      117.95       92.14     92.37 o
 -31  -9   5       98.77      -33.18     84.76 o
 -29  -9   5      123.93      165.92     58.66 o
 -27  -9   5      144.82      112.98     53.38 o
 -25  -9   5      145.52      139.30     50.76 o
 -23  -9   5        3.19      -43.10     43.10 o
 -21  -9   5       90.32       50.31     35.26 o
 -19  -9   5       84.39       21.99     41.94 o
 -17  -9   5      343.22      358.89     39.48 o
 -15  -9   5       54.05       30.51     28.30 o
 -13  -9   5     1284.69     1248.77     41.35 o
 -11  -9   5     8429.35     7930.97    129.68 o
  -9  -9   5     7297.59     7445.76    135.05 o
  -7  -9   5     2012.13     1987.39     46.43 o
  -5  -9   5     1576.38     1555.18     36.01 o
  -3  -9   5     4154.49     4193.05     67.61 o
  -1  -9   5     7029.96     7309.25    113.76 o
   1  -9   5     1718.04     1698.21     39.65 o
   3  -9   5      410.88      413.87     23.13 o
   5  -9   5      577.12      610.97     29.03 o
   7  -9   5     3861.35     3673.54     71.08 o
   9  -9   5     5812.65     5621.55    113.77 o
  11  -9   5     4832.71     4755.97     95.05 o
  13  -9   5     3241.99     3391.45     82.18 o
  15  -9   5     3158.65     3390.28    128.44 o
  17  -9   5     1416.94     1451.66     97.89 o
  19  -9   5      390.81      373.12     42.29 o
  21  -9   5      505.43      595.77     80.82 o
  23  -9   5      385.87      415.25     81.44 o
  25  -9   5      144.61      244.73     79.29 o
  27  -9   5      124.18      443.37    346.76 o
  29  -9   5        7.69       -0.48     70.39 o
 -34  -8   5      178.95       43.40    153.04 o
 -32  -8   5      211.63      108.53     88.91 o
 -30  -8   5      292.31      222.59     79.86 o
 -28  -8   5      168.43      137.74     68.41 o
 -26  -8   5      398.74      399.70     57.76 o
 -24  -8   5      213.60      172.17     37.19 o
 -22  -8   5      117.34      120.26     34.19 o
 -20  -8   5       46.31       10.02     34.14 o
 -18  -8   5     1309.53     1343.35     61.76 o
 -16  -8   5     2382.78     2316.92     72.80 o
 -14  -8   5     3734.55     3553.87     77.08 o
 -12  -8   5     4133.32     4120.92     91.29 o
 -10  -8   5     5093.61     5256.92    103.88 o
  -8  -8   5     2235.90     2191.00     56.25 o
  -6  -8   5     3669.21     3546.51     63.85 o
  -4  -8   5     2056.88     2022.87     46.38 o
  -2  -8   5     2214.36     2262.80     47.76 o
   0  -8   5     4260.61     4067.01     72.95 o
   2  -8   5     2322.60     2251.51     47.77 o
   4  -8   5     1850.75     1872.54     46.54 o
   6  -8   5     1206.86     1281.58     41.08 o
   8  -8   5      987.01     1058.25     34.92 o
  10  -8   5     4295.87     4328.45     91.16 o
  12  -8   5     2781.34     2759.28     65.22 o
  14  -8   5     1562.45     1639.40     61.66 o
  16  -8   5      995.17     1174.34     86.61 o
  18  -8   5     3672.58     3967.30    151.69 o
  20  -8   5     1741.74     1966.32    113.68 o
  22  -8   5      938.19      924.65     92.27 o
  24  -8   5      980.38      885.62    126.23 o
  26  -8   5      301.66      415.62     86.70 o
  28  -8   5       72.56      158.65    138.14 o
  30  -8   5      189.25      395.78    201.79 o
 -33  -7   5       52.89      104.91     83.07 o
 -31  -7   5       68.13      -19.30     79.88 o
 -29  -7   5      624.98      787.16    127.26 o
 -27  -7   5      223.99      219.57     42.82 o
 -25  -7   5      595.58      584.06     49.67 o
 -23  -7   5      870.82      917.64     53.45 o
 -21  -7   5     1011.62      815.76     53.13 o
 -19  -7   5     1095.15     1156.08     55.54 o
 -17  -7   5     2473.47     2407.67     71.52 o
 -15  -7   5     3418.80     3434.49     72.59 o
 -13  -7   5     2465.49     2293.75     60.23 o
 -11  -7   5     1370.79     1279.55     35.07 o
  -9  -7   5     1203.96     1178.77     29.62 o
  -7  -7   5     6266.68     6015.61     90.10 o
  -5  -7   5     8030.85     7753.91    109.38 o
  -3  -7   5     7511.62     7577.90    114.27 o
  -1  -7   5     2871.96     2899.37     52.70 o
   1  -7   5     1651.01     1621.34     47.90 o
   3  -7   5      183.35      183.14     17.30 o
   5  -7   5     1817.06     1908.18     48.08 o
   7  -7   5     1889.83     1845.40     48.99 o
   9  -7   5     7153.65     7147.75    123.71 o
  11  -7   5     2787.26     2929.24     83.52 o
  13  -7   5     2377.68     2345.12     64.26 o
  15  -7   5     1252.58     1269.26     48.70 o
  17  -7   5      519.38      623.61     84.72 o
  19  -7   5     2328.70     2328.56     96.02 o
  21  -7   5     2489.91     2492.09    125.89 o
  23  -7   5      948.02      920.41     59.57 o
  25  -7   5     1831.16     1862.69    240.70 o
  27  -7   5     1153.59     1368.25    116.95 o
  29  -7   5      372.13      407.15    139.01 o
 -34  -6   5       49.99       83.55     82.45 o
 -32  -6   5       66.33       34.80     78.03 o
 -30  -6   5       87.62       63.82     59.84 o
 -28  -6   5      563.65      619.25     69.66 o
 -26  -6   5       57.47       13.51     36.43 o
 -24  -6   5      772.63      778.04     50.86 o
 -22  -6   5      504.24      418.87     40.53 o
 -20  -6   5      366.78      393.70     35.10 o
 -18  -6   5     2137.08     1904.11     69.57 o
 -16  -6   5     3671.85     3632.24     78.42 o
 -14  -6   5     3067.30     3187.98     66.34 o
 -12  -6   5       47.24       54.14     15.99 o
 -10  -6   5     1498.84     1477.07     35.22 o
  -8  -6   5     1327.36     1350.77     30.44 o
  -6  -6   5     8718.87     9215.78    125.02 o
  -4  -6   5    13920.56    14762.17    194.15 o
  -2  -6   5     8701.04     8667.44    124.26 o
   0  -6   5    14396.57    14163.11    224.10 o
   2  -6   5    24867.78    25432.22    393.34 o
   4  -6   5    17310.63    17556.89    288.27 o
   6  -6   5     2575.28     2157.36     51.29 o
   8  -6   5     5137.47     4597.85     98.69 o
  10  -6   5     2048.38     1842.86     55.86 o
  12  -6   5      668.46      686.62     51.50 o
  14  -6   5     2065.65     2019.02     62.37 o
  16  -6   5      205.59      207.99     29.70 o
  18  -6   5     1743.75     1983.25    111.00 o
  20  -6   5     2976.43     2799.06     97.54 o
  22  -6   5     2858.72     3043.68    103.37 o
  24  -6   5      781.97      802.21     56.84 o
  26  -6   5      233.86      289.65     70.23 o
  28  -6   5      115.31      299.79    197.48 o
  30  -6   5       39.20      -97.19    115.64 o
 -35  -5   5       18.17        4.29     77.52 o
 -33  -5   5      111.82       -1.85     79.19 o
 -31  -5   5      103.34       26.03     59.17 o
 -29  -5   5      343.02      320.27     72.53 o
 -27  -5   5     1638.74     1679.19     89.02 o
 -25  -5   5     2948.59     2811.61     90.70 o
 -23  -5   5     5953.52     5794.42    134.61 o
 -21  -5   5     3627.54     3471.29     89.56 o
 -19  -5   5      445.45      439.96     30.99 o
 -17  -5   5     2558.67     2533.89     57.81 o
 -15  -5   5     3789.31     3686.90     75.70 o
 -13  -5   5      575.52      504.91     24.66 o
 -11  -5   5      319.00      286.35     18.39 o
  -9  -5   5      131.30      129.58     12.95 o
  -7  -5   5      283.31      278.58     18.71 o
  -5  -5   5      451.97      452.01     21.03 o
  -3  -5   5      654.08      688.71     23.53 o
  -1  -5   5     1938.02     2074.25     82.08 o
   1  -5   5      860.93      900.42     28.37 o
   3  -5   5      806.88      774.23     26.66 o
   5  -5   5     2623.24     2742.27     58.56 o
   7  -5   5      630.77      667.88     25.72 o
   9  -5   5     1010.51     1013.17     31.61 o
  11  -5   5      473.05      430.97     24.39 o
  13  -5   5       93.77      119.86     24.67 o
  15  -5   5      143.42      159.32     29.64 o
  17  -5   5      260.94      275.72     28.99 o
  19  -5   5     1177.03     1327.01     83.09 o
  21  -5   5     1085.23     1175.87     66.50 o
  23  -5   5     2890.97     2704.58     98.63 o
  25  -5   5     3174.72     3343.89    111.11 o
  27  -5   5     2977.86     2918.28    191.22 o
  29  -5   5     2048.61     1954.20    184.54 o
  31  -5   5      577.53      468.75    128.21 o
 -34  -4   5       29.63       -0.05     72.36 o
 -32  -4   5       72.80      102.19     65.37 o
 -30  -4   5      311.57      338.68     70.95 o
 -28  -4   5      155.03      139.36     50.39 o
 -26  -4   5      351.45      330.43     42.95 o
 -24  -4   5      374.86      350.79     36.60 o
 -22  -4   5       51.15       45.34     27.62 o
 -20  -4   5      847.53      826.73     38.30 o
 -18  -4   5      620.51      646.30     29.04 o
 -16  -4   5      277.89      270.66     20.51 o
 -14  -4   5      664.56      648.61     22.63 o
 -12  -4   5      623.85      631.72     26.26 o
 -10  -4   5      149.32      163.16     15.19 o
  -8  -4   5       14.18       14.38     14.40 o
  -6  -4   5     2784.92     2639.13     48.37 o
  -4  -4   5     3447.71     3340.91     52.63 o
  -2  -4   5     6665.20     6266.57     92.48 o
   0  -4   5    16521.30    16591.86    227.63 o
   2  -4   5    20741.25    19673.65    308.33 o
   4  -4   5     6091.61     5554.84     96.99 o
   6  -4   5    12807.46    12684.48    202.45 o
   8  -4   5    16836.48    17122.90    283.81 o
  10  -4   5     6535.10     6271.87    115.26 o
  12  -4   5     2108.19     2030.24     61.66 o
  14  -4   5      198.50      221.75     31.50 o
  16  -4   5      184.66      185.49     30.74 o
  18  -4   5      759.61      738.11     40.25 o
  20  -4   5      755.13      763.81     47.81 o
  22  -4   5      606.47      601.25     64.34 o
  24  -4   5      573.09      579.86     61.93 o
  26  -4   5      128.90      162.87     39.52 o
  28  -4   5      184.51      235.91    125.59 o
  30  -4   5       23.58       38.01    106.07 o
  32  -4   5       63.62      213.94    141.32 o
 -35  -3   5       75.07       -8.21     80.24 o
 -33  -3   5      296.09      341.95     74.07 o
 -31  -3   5      226.20      210.91     58.26 o
 -29  -3   5      660.37      655.25     68.30 o
 -27  -3   5     1318.46     1346.82     85.89 o
 -25  -3   5      571.48      592.88     52.97 o
 -23  -3   5      746.11      665.27     43.70 o
 -21  -3   5     1087.84      996.96     47.80 o
 -19  -3   5     3201.01     3012.36     67.05 o
 -17  -3   5     5045.05     4836.08     89.02 o
 -15  -3   5     3267.56     3144.41     56.11 o
 -13  -3   5     2296.53     2185.44     41.72 o
 -11  -3   5      628.24      709.71     22.77 o
  -9  -3   5     3838.38     4050.47     69.69 o
  -7  -3   5     6218.86     6235.97     89.35 o
  -5  -3   5     1284.17     1208.44     27.95 o
  -3  -3   5     4412.65     4257.03     74.68 o
  -1  -3   5     3955.17     3846.67     57.79 o
   1  -3   5     1053.67     1112.51     27.10 o
   3  -3   5     1058.25     1143.56     38.12 o
   5  -3   5      677.56      737.18     50.45 o
   7  -3   5     3389.54     3256.39     61.38 o
   9  -3   5     3592.19     3474.24     70.58 o
  11  -3   5     3190.50     3137.54     78.98 o
  13  -3   5      451.45      452.35     29.44 o
  15  -3   5      210.94      196.71     53.23 o
  17  -3   5     1727.20     1724.79     63.19 o
  19  -3   5     1789.43     1800.64     75.06 o
  21  -3   5      976.08      962.79     57.07 o
  23  -3   5     1605.80     1656.97     75.58 o
  25  -3   5     2298.92     2369.28    105.51 o
  27  -3   5     1463.40     1512.75    108.72 o
  29  -3   5     1365.12     1125.55    159.18 o
  31  -3   5      377.73      304.20    104.45 o
 -36  -2   5      151.37        6.15     80.53 o
 -34  -2   5      192.29      121.15     80.42 o
 -32  -2   5      368.90      333.85     66.01 o
 -30  -2   5      707.03      649.63     69.37 o
 -28  -2   5      377.92      337.17     58.87 o
 -26  -2   5       58.40       17.10     42.73 o
 -24  -2   5      183.23      143.01     36.77 o
 -22  -2   5      211.14      168.64     28.76 o
 -20  -2   5     2574.10     2381.12     60.15 o
 -18  -2   5     3246.09     3082.05     64.65 o
 -16  -2   5     3785.96     3632.66     69.13 o
 -14  -2   5     6429.68     6030.04     93.34 o
 -12  -2   5     1634.84     1558.87     31.93 o
 -10  -2   5     3136.55     3032.15     48.68 o
  -8  -2   5     4841.87     4877.43     77.21 o
  -6  -2   5    12393.20    12836.79    201.91 o
  -4  -2   5     2601.24     2428.99     44.31 o
  -2  -2   5      545.99      402.30     21.73 o
   0  -2   5     5057.47     4905.75    107.57 o
   2  -2   5    10250.49    10202.33    141.40 o
   4  -2   5    13255.88    13784.13    192.56 o
   6  -2   5     6292.64     5970.14    115.34 o
   8  -2   5    15627.58    16499.09    271.76 o
  10  -2   5     4297.07     3910.13     77.71 o
  12  -2   5     3392.07     3450.13     72.17 o
  14  -2   5      352.65      298.21     27.98 o
  16  -2   5     4197.85     4011.25    127.29 o
  18  -2   5     3870.20     3974.16    118.04 o
  20  -2   5      898.89      986.28     47.92 o
  22  -2   5      747.77      761.21     57.76 o
  24  -2   5      238.86      244.63     40.98 o
  26  -2   5       37.06       48.98     51.10 o
  28  -2   5       53.25       46.68     47.63 o
  30  -2   5      776.64      698.79    118.04 o
  32  -2   5      293.62      207.09    115.40 o
 -35  -1   5      239.94      229.99     70.72 o
 -33  -1   5      118.25       86.06     57.65 o
 -31  -1   5      366.81      427.17     67.56 o
 -29  -1   5      297.46      327.87     57.31 o
 -27  -1   5      228.83      191.20     48.15 o
 -25  -1   5      194.46      194.93     49.26 o
 -23  -1   5      455.24      456.38     46.53 o
 -21  -1   5     2373.57     2175.21     54.73 o
 -19  -1   5     2170.19     2092.70     55.45 o
 -17  -1   5     1128.78     1081.01     34.15 o
 -15  -1   5     2253.57     2229.98     42.80 o
 -13  -1   5     5857.82     6259.56     95.59 o
 -11  -1   5     6729.24     6592.50    100.51 o
  -9  -1   5     8405.89     8378.81    118.81 o
  -7  -1   5     4200.51     4169.81     64.40 o
  -5  -1   5      946.89     1116.60     26.43 o
  -3  -1   5     4839.09     4263.98     81.69 o
  -1  -1   5     3473.09     3634.35     64.99 o
   1  -1   5      836.71      921.81     36.27 o
   3  -1   5     6702.19     7005.32    101.47 o
   5  -1   5    19307.86    20133.47    288.14 o
   7  -1   5     6908.70     6636.54    130.14 o
   9  -1   5    12420.41    12141.06    207.82 o
  11  -1   5     7300.91     7130.11    140.73 o
  13  -1   5     3701.51     3771.14     89.43 o
  15  -1   5     2988.90     2942.72     82.72 o
  17  -1   5      464.84      636.69     38.43 o
  19  -1   5      416.90      460.67     39.62 o
  21  -1   5      546.99      612.88     43.91 o
  23  -1   5      419.74      564.31     46.71 o
  25  -1   5       25.45       58.67     59.23 o
  27  -1   5       61.13       89.09     45.03 o
  29  -1   5      153.92       23.52     53.51 o
  31  -1   5      202.20      184.85    109.79 o
 -36   0   5      242.94      363.77     67.33 o
 -34   0   5      409.43      268.26     73.21 o
 -32   0   5      143.58      150.86     58.26 o
 -30   0   5      106.08      155.32     51.19 o
 -28   0   5      474.04      402.55     59.97 o
 -26   0   5     3269.22     3189.89    122.91 o
 -24   0   5     1616.11     1454.79     85.63 o
 -22   0   5     1043.80      966.16     44.88 o
 -20   0   5     3545.41     3423.06     81.52 o
 -18   0   5     5268.24     4798.84     85.78 o
 -16   0   5     9323.77     8326.76    134.18 o
 -14   0   5    19287.48    18991.40    290.67 o
 -12   0   5    18591.71    17871.13    256.47 o
 -10   0   5    11973.38    11731.62    169.82 o
  -8   0   5     2194.34     1805.18     34.10 o
  -6   0   5       65.10       42.11     14.30 o
  -4   0   5        7.98       20.82     12.28 o
  -2   0   5    10245.46    10721.38    184.91 o
   0   0   5     2075.02     1961.02     57.23 o
   2   0   5       25.17      135.77     37.29 o
   4   0   5     5660.86     6005.08    104.69 o
   6   0   5      741.70      729.96     37.24 o
   8   0   5      224.95      218.16     16.56 o
  10   0   5      393.34      351.75     24.43 o
  12   0   5     1376.53     1322.77     46.10 o
  14   0   5     4882.35     4677.95    103.08 o
  16   0   5      983.62      918.53     67.25 o
  18   0   5      433.89      494.89     36.57 o
  20   0   5      637.79      624.29     43.56 o
  22   0   5      832.77      879.43     52.79 o
  24   0   5     1545.77     1768.11     89.61 o
  26   0   5       76.11       66.76     41.61 o
  28   0   5      387.03      379.14     76.49 o
  30   0   5      280.23      272.13     63.97 o
  32   0   5      106.49       53.20    127.91 o
 -35   1   5      240.03      273.36     62.97 o
 -33   1   5      118.50       68.64     56.91 o
 -31   1   5      367.28      395.98     67.23 o
 -29   1   5      295.38      340.70     58.16 o
 -27   1   5      227.00      208.49     55.21 o
 -25   1   5      193.07      222.37     50.73 o
 -23   1   5      454.72      474.79     55.85 o
 -21   1   5     2372.04     2209.93     61.08 o
 -19   1   5     2165.18     2113.80     50.67 o
 -17   1   5     1127.77     1088.40     30.98 o
 -15   1   5     2256.26     2253.26     52.31 o
 -13   1   5     5854.06     6358.25    104.25 o
 -11   1   5     6728.78     6528.38    104.82 o
  -9   1   5     8412.30     8402.33    136.50 o
  -7   1   5     4204.17     4196.96     73.89 o
  -5   1   5      935.71     1126.16     29.89 o
  -3   1   5     4823.33     4258.38     77.20 o
  -1   1   5     3479.88     3851.17     75.12 o
   1   1   5      836.86     1068.03     84.60 o
   3   1   5     6702.88     7112.35    155.34 o
   5   1   5    19306.73    19931.83    431.94 o
   7   1   5     6892.22     6301.17    111.34 o
   9   1   5    12407.77    12777.07    269.18 o
  11   1   5     7296.72     7427.53    141.56 o
  13   1   5     3702.61     3945.01     87.62 o
  15   1   5     3004.07     2978.93     75.20 o
  17   1   5      469.56      578.68     36.27 o
  19   1   5      415.90      471.22     38.33 o
  21   1   5      546.23      679.37     42.50 o
  23   1   5      418.09      506.40     51.96 o
  25   1   5       24.93       -2.53     41.87 o
  27   1   5       60.71       42.54     56.69 o
  29   1   5      153.66      104.78     60.01 o
  31   1   5      202.58      114.95     74.47 o
 -36   2   5      151.34      147.92     65.06 o
 -34   2   5      191.84      134.59     59.00 o
 -32   2   5      369.13      296.67     59.38 o
 -30   2   5      709.09      702.43     71.25 o
 -28   2   5      378.55      406.79     58.92 o
 -26   2   5       57.96       17.56     40.83 o
 -24   2   5      183.95      136.77     46.29 o
 -22   2   5      211.45      169.49     26.06 o
 -20   2   5     2573.90     2419.48     55.55 o
 -18   2   5     3250.47     3264.65     72.85 o
 -16   2   5     3788.90     3583.79     75.06 o
 -14   2   5     6420.59     6142.96    111.58 o
 -12   2   5     1631.64     1548.62     35.30 o
 -10   2   5     3115.78     3049.03     59.23 o
  -8   2   5     4840.23     4896.31     93.03 o
  -6   2   5    12416.67    12980.99    213.36 o
  -4   2   5     2592.98     2425.87     48.59 o
  -2   2   5      547.24      424.61     35.85 o
   0   2   5     5030.91     4759.08    117.75 o
   2   2   5    10228.16    10074.46    320.18 o
   4   2   5    13275.62    13946.28    309.07 o
   6   2   5     6293.78     6098.48    189.70 o
   8   2   5    15638.32    16797.67    395.36 o
  10   2   5     4301.26     4018.44     87.59 o
  12   2   5     3394.06     3668.00     86.23 o
  14   2   5      354.55      291.92     25.80 o
  16   2   5     4184.88     4033.20    126.93 o
  18   2   5     3871.67     3860.42    186.06 o
  20   2   5      899.42      870.74     56.90 o
  22   2   5      748.67      726.55     58.35 o
  24   2   5      239.72      255.69     46.08 o
  26   2   5       37.26       19.98     46.80 o
  28   2   5       53.14       60.04     63.68 o
  30   2   5      776.51      772.56     83.86 o
  32   2   5      292.66      204.54    121.06 o
 -35   3   5       75.50       39.04     59.15 o
 -33   3   5      296.46      267.33     60.78 o
 -31   3   5      226.28      242.85     53.04 o
 -29   3   5      662.25      626.58     68.85 o
 -27   3   5     1317.93     1460.26     92.11 o
 -25   3   5      572.96      640.62     66.96 o
 -23   3   5      744.06      738.38     70.38 o
 -21   3   5     1081.85      997.28     62.69 o
 -19   3   5     3199.83     3007.06     69.31 o
 -17   3   5     5043.56     4838.09     94.75 o
 -15   3   5     3270.25     3184.99     71.57 o
 -13   3   5     2300.53     2234.13     49.80 o
 -11   3   5      633.42      690.28     23.86 o
  -9   3   5     3835.30     4169.24     92.63 o
  -7   3   5     6211.55     6097.93    122.31 o
  -5   3   5     1284.70     1107.10     43.42 o
  -3   3   5     4415.61     4160.03     87.54 o
  -1   3   5     3955.07     3966.16     89.76 o
   1   3   5     1052.80     1115.52     45.39 o
   3   3   5     1056.92     1101.25     39.37 o
   5   3   5      675.47      798.14     38.52 o
   7   3   5     3384.85     3272.87    120.56 o
   9   3   5     3585.06     3562.04     97.54 o
  11   3   5     3190.77     3268.04     75.68 o
  13   3   5      446.59      460.38     34.98 o
  15   3   5      207.24      166.86     35.44 o
  17   3   5     1728.48     1672.79     62.36 o
  19   3   5     1792.28     1718.53     85.27 o
  21   3   5      976.96      955.64     55.25 o
  23   3   5     1602.20     1607.99     81.56 o
  25   3   5     2298.95     2132.23    189.72 o
  27   3   5     1461.95     1540.16    133.73 o
  29   3   5     1365.24     1316.72    106.03 o
  31   3   5      378.57      304.40    202.14 o
 -34   4   5       29.71      -25.51     52.86 o
 -32   4   5       72.81       47.37     57.83 o
 -30   4   5      310.79      261.08     52.85 o
 -28   4   5      156.30      174.91     50.42 o
 -26   4   5      352.54      446.02     63.96 o
 -24   4   5      373.21      334.25     62.75 o
 -22   4   5       50.71       87.43     40.44 o
 -20   4   5      846.83      895.11     67.72 o
 -18   4   5      618.46      538.08     29.66 o
 -16   4   5      279.06      280.74     21.56 o
 -14   4   5      664.69      619.38     25.22 o
 -12   4   5      622.00      599.99     26.77 o
 -10   4   5      148.29      131.08     21.87 o
  -8   4   5       14.08       -5.95     20.11 o
  -6   4   5     2786.26     2703.37     75.49 o
  -4   4   5     3450.71     3356.89     72.84 o
  -2   4   5     6659.57     6112.71    159.52 o
   0   4   5    16527.23    16554.20    308.89 o
   2   4   5    20729.63    19622.19    360.52 o
   4   4   5     6094.21     5477.78    112.56 o
   6   4   5    12827.38    12673.79    280.76 o
   8   4   5    16829.11    17117.62    433.24 o
  10   4   5     6536.50     6320.46    152.33 o
  12   4   5     2110.58     2100.32     61.01 o
  14   4   5      198.48      201.34     26.50 o
  16   4   5      186.26      214.36     29.01 o
  18   4   5      762.60      728.42     40.62 o
  20   4   5      756.95      755.30     53.80 o
  22   4   5      606.88      665.28     60.62 o
  24   4   5      572.76      608.94     61.71 o
  26   4   5      128.49       87.55     58.31 o
  28   4   5      184.53      260.37     68.86 o
  30   4   5       23.36       68.16     63.73 o
  32   4   5       63.05      -50.25     71.95 o
 -35   5   5       18.27      -43.57     65.94 o
 -33   5   5      112.03      115.85     62.75 o
 -31   5   5      103.62      118.42     56.18 o
 -29   5   5      342.29      440.36     66.05 o
 -27   5   5     1641.81     1603.24     85.78 o
 -25   5   5     2947.76     2866.20    104.63 o
 -23   5   5     5953.32     6113.11    182.79 o
 -21   5   5     3628.17     3444.15    120.55 o
 -19   5   5      449.92      448.60     54.15 o
 -17   5   5     2567.52     2558.33     86.76 o
 -15   5   5     3778.81     3636.08     90.57 o
 -13   5   5      574.79      520.45     20.67 o
 -11   5   5      318.25      267.70     25.04 o
  -9   5   5      131.65      119.86     25.41 o
  -7   5   5      286.01      263.92     31.13 o
  -5   5   5      453.36      492.79     48.70 o
  -3   5   5      655.60      601.68     23.96 o
  -1   5   5     1934.62     1958.29     64.00 o
   1   5   5      861.33      829.12     33.59 o
   3   5   5      807.46      790.49     38.62 o
   5   5   5     2627.05     2657.18    111.32 o
   7   5   5      633.86      685.69     66.19 o
   9   5   5     1005.13      952.80     89.34 o
  11   5   5      472.14      505.91     44.16 o
  13   5   5       92.90       69.22     36.81 o
  15   5   5      142.89      147.36     27.38 o
  17   5   5      262.16      259.25     31.64 o
  19   5   5     1181.91     1153.75     75.71 o
  21   5   5     1090.13     1077.81     68.60 o
  23   5   5     2892.76     2738.32    193.01 o
  25   5   5     3173.77     3170.29    355.18 o
  27   5   5     2979.30     3067.35    194.15 o
  29   5   5     2048.41     2317.08    147.01 o
  31   5   5      577.50      593.35     83.01 o
 -34   6   5       50.12      -18.56     61.48 o
 -32   6   5       66.26      112.38     64.60 o
 -30   6   5       87.35       84.17     52.71 o
 -28   6   5      562.64      560.02     68.78 o
 -26   6   5       57.19      131.23     47.39 o
 -24   6   5      773.27      870.26     63.48 o
 -22   6   5      504.33      567.30     56.16 o
 -20   6   5      366.46      374.81     50.47 o
 -18   6   5     2130.57     2054.17    114.33 o
 -16   6   5     3670.83     3711.35    125.38 o
 -14   6   5     3075.03     3099.20     96.15 o
 -12   6   5       47.75       43.37     12.09 o
 -10   6   5     1506.88     1516.78     82.57 o
  -8   6   5     1334.53     1399.61     70.09 o
  -6   6   5     8707.51     9415.88    136.46 o
  -4   6   5    13916.20    14807.67    239.42 o
  -2   6   5     8706.91     8648.97    162.59 o
   0   6   5    14400.60    14380.47    253.74 o
   2   6   5    24874.19    24993.99    523.75 o
   4   6   5    17307.37    17038.50    389.87 o
   6   6   5     2579.13     2301.43    119.39 o
   8   6   5     5147.34     4630.99    168.47 o
  10   6   5     2052.38     1879.30     72.57 o
  12   6   5      665.94      698.20     47.73 o
  14   6   5     2057.76     2086.95    118.66 o
  16   6   5      208.65      276.01     30.54 o
  18   6   5     1747.01     1738.28    156.20 o
  20   6   5     2972.93     2894.85    121.11 o
  22   6   5     2854.98     2834.26    138.83 o
  24   6   5      782.36      785.00     78.15 o
  26   6   5      234.24      459.25     73.42 o
  28   6   5      115.31      141.30     70.89 o
  30   6   5       39.04       66.18     63.37 o
 -33   7   5       53.64      -29.90     60.66 o
 -31   7   5       68.13       87.75     63.37 o
 -29   7   5      625.51      766.11     74.33 o
 -27   7   5      223.52      239.39     51.27 o
 -25   7   5      596.25      635.81     60.34 o
 -23   7   5      871.68      931.48     77.67 o
 -21   7   5     1008.63      959.83     82.70 o
 -19   7   5     1098.11     1041.44     87.63 o
 -17   7   5     2474.39     2234.85    107.48 o
 -15   7   5     3415.10     3318.83    104.44 o
 -13   7   5     2456.95     2414.33     57.50 o
 -11   7   5     1363.75     1278.56     30.26 o
  -9   7   5     1201.96     1183.23     27.78 o
  -7   7   5     6265.44     6155.78    109.83 o
  -5   7   5     8025.70     7940.17    145.98 o
  -3   7   5     7513.07     7486.71    148.36 o
  -1   7   5     2873.29     2868.09     66.12 o
   1   7   5     1647.22     1653.02     46.76 o
   3   7   5      183.98      176.87     18.79 o
   5   7   5     1814.76     1941.21     86.12 o
   7   7   5     1887.79     1955.25    105.07 o
   9   7   5     7141.43     7158.18    244.36 o
  11   7   5     2782.76     2978.71    106.73 o
  13   7   5     2377.55     2409.63     89.53 o
  15   7   5     1253.70     1152.37     54.78 o
  17   7   5      514.09      539.91     75.75 o
  19   7   5     2324.60     2310.31     94.25 o
  21   7   5     2495.88     2514.28    134.52 o
  23   7   5      948.36     1051.48    109.98 o
  25   7   5     1830.57     1894.66    122.37 o
  27   7   5     1153.10     1359.56    115.24 o
  29   7   5      371.37      343.27     77.32 o
 -32   8   5      211.61      157.07     82.98 o
 -30   8   5      293.45      348.14     62.78 o
 -28   8   5      168.14      211.17     49.50 o
 -26   8   5      399.47      448.37     53.53 o
 -24   8   5      213.49      226.52     64.42 o
 -22   8   5      117.42      149.16     57.69 o
 -20   8   5       46.21       14.60     53.58 o
 -18   8   5     1305.93     1335.68    127.47 o
 -16   8   5     2386.25     2426.98    107.45 o
 -14   8   5     3746.37     3618.36    106.76 o
 -12   8   5     4142.66     4137.76     85.27 o
 -10   8   5     5095.48     5357.10    103.61 o
  -8   8   5     2232.54     2200.42     46.79 o
  -6   8   5     3671.39     3630.91     75.56 o
  -4   8   5     2062.59     1986.52     57.72 o
  -2   8   5     2216.73     2236.17     68.58 o
   0   8   5     4261.87     3968.87     85.55 o
   2   8   5     2318.14     2201.83     87.58 o
   4   8   5     1846.65     1869.55     80.84 o
   6   8   5     1204.85     1586.26    279.80 o
   8   8   5      986.92      909.06    125.94 o
  10   8   5     4286.73     4207.88    139.14 o
  12   8   5     2776.80     2591.17    115.39 o
  14   8   5     1556.91     1645.80    121.76 o
  16   8   5      988.59      880.84    149.35 o
  18   8   5     3680.64     3797.53    223.30 o
  20   8   5     1744.01     1673.18    218.73 o
  22   8   5      938.59      976.26     91.65 o
  24   8   5      981.80      982.32     76.11 o
  26   8   5      301.64      195.37     70.76 o
  28   8   5       72.58      114.21     84.51 o
  30   8   5      189.16      354.04     95.93 o
 -33   9   5      117.67      196.05    104.95 o
 -31   9   5       98.71      -15.26     74.96 o
 -29   9   5      124.42      148.57     54.10 o
 -27   9   5      144.57      224.75     61.32 o
 -25   9   5      145.87      116.04     55.13 o
 -23   9   5        3.25      -21.43     47.15 o
 -21   9   5       90.89       70.70     47.99 o
 -19   9   5       85.01       30.02     54.61 o
 -17   9   5      342.75      431.59     63.93 o
 -15   9   5       52.80       80.78     48.56 o
 -13   9   5     1280.99     1234.30     43.99 o
 -11   9   5     8419.51     8144.40    166.93 o
  -9   9   5     7289.28     7632.48    151.75 o
  -7   9   5     2015.61     2016.52     55.72 o
  -5   9   5     1583.73     1638.94     45.66 o
  -3   9   5     4152.09     4197.45     98.77 o
  -1   9   5     7027.12     7188.16    143.53 o
   1   9   5     1717.01     1764.84     65.52 o
   3   9   5      409.78      396.05     33.31 o
   5   9   5      580.62      518.00     60.78 o
   7   9   5     3870.53     3583.33    203.29 o
   9   9   5     5821.45     5552.24    285.52 o
  11   9   5     4839.16     4324.44    704.54 o
  13   9   5     3240.11     3209.40    310.48 o
  15   9   5     3164.10     3248.48    196.37 o
  17   9   5     1416.59     1431.50    146.86 o
  19   9   5      386.88      451.10     58.03 o
  21   9   5      504.47      633.26     67.91 o
  23   9   5      385.19      297.69     66.24 o
  25   9   5      144.18      175.31     65.63 o
  27   9   5      124.16       98.22     84.51 o
  29   9   5        7.65       -6.85     79.94 o
 -32  10   5       64.44      -54.63     94.27 o
 -30  10   5       45.19      -22.90     80.49 o
 -28  10   5      438.30      408.27     66.02 o
 -26  10   5      690.78      649.07     72.67 o
 -24  10   5      642.16      751.76     72.87 o
 -22  10   5       47.02       37.69     50.50 o
 -20  10   5      213.39      164.03     55.84 o
 -18  10   5      654.58      628.44     71.30 o
 -16  10   5     2730.37     2908.74    117.05 o
 -14  10   5     3415.25     3664.61     99.25 o
 -12  10   5     7957.54     8098.11    163.38 o
 -10  10   5     4570.02     4836.20    155.20 o
  -8  10   5     3083.63     3263.13     97.07 o
  -6  10   5      700.92      781.15     42.64 o
  -4  10   5      327.69      313.83     29.15 o
  -2  10   5     1789.62     1754.79     62.41 o
   0  10   5     1634.90     1631.64     74.23 o
   2  10   5      612.66      606.14     60.19 o
   4  10   5      562.63      496.36     48.80 o
   6  10   5      468.71      347.93     89.19 o
   8  10   5      397.21      382.03    105.07 o
  10  10   5       58.99       29.34     53.87 o
  12  10   5     3043.85     3197.38    488.80 o
  14  10   5     3156.35     3057.76    185.66 o
  16  10   5     1743.86     1710.74    147.46 o
  18  10   5     1834.21     1792.96    130.88 o
  20  10   5      881.16      684.66    118.77 o
  22  10   5      485.88      479.41     82.55 o
  24  10   5      365.33      399.79     86.80 o
  26  10   5      165.71      267.40     81.28 o
  28  10   5       63.47      164.46     84.51 o
 -31  11   5      180.52      227.29    111.82 o
 -29  11   5      188.26      134.92     88.32 o
 -27  11   5      375.46      349.65     76.89 o
 -25  11   5      442.43      504.66     69.75 o
 -23  11   5     1484.20     1420.62     96.81 o
 -21  11   5     1814.75     1894.05    116.01 o
 -19  11   5     1432.10     1580.34     81.95 o
 -17  11   5       78.84      187.34     51.92 o
 -15  11   5     1167.87     1301.52     76.56 o
 -13  11   5     4029.04     4194.24    118.62 o
 -11  11   5     3036.93     2771.52     87.40 o
  -9  11   5      575.59      574.23     61.38 o
  -7  11   5      974.10      909.63     59.66 o
  -5  11   5     1235.30     1352.43    120.16 o
  -3  11   5      839.81      923.38    113.56 o
  -1  11   5      143.96      216.81    137.94 o
   1  11   5     1614.74     1674.93    114.75 o
   3  11   5      829.88      764.83    177.58 o
   5  11   5      726.14      599.23     70.43 o
   7  11   5     1830.88     1737.04    469.27 o
   9  11   5     3102.19     2669.91    191.87 o
  11  11   5     2040.28     1788.12    288.94 o
  13  11   5     2356.14     2525.73    170.60 o
  15  11   5     2318.76     1754.60    588.05 o
  17  11   5      590.74      560.13    172.79 o
  19  11   5      155.38      143.20     64.78 o
  21  11   5       97.33      194.23    177.02 o
  23  11   5      125.86      223.46    119.92 o
  25  11   5      116.52      109.57    114.15 o
  27  11   5      328.55      552.91    135.63 o
 -30  12   5      250.39      345.86    122.24 o
 -28  12   5      224.92      -62.58    127.82 o
 -26  12   5      206.10      180.68     72.95 o
 -24  12   5       74.56       58.57     64.21 o
 -22  12   5      249.99      211.98     64.99 o
 -20  12   5      156.40      180.15     54.00 o
 -18  12   5       25.28       38.98     52.71 o
 -16  12   5      797.19      970.90     57.43 o
 -14  12   5     3193.21     3347.56    108.25 o
 -12  12   5     1207.02     1378.70     96.32 o
 -10  12   5     2253.03     2351.04    120.29 o
  -8  12   5      506.39      525.61     63.64 o
  -6  12   5     1562.74     1584.07     77.27 o
  -4  12   5     2792.36     2883.29    121.21 o
  -2  12   5      472.31      508.86     57.40 o
   0  12   5      933.70     1047.12     86.26 o
   2  12   5     3586.13     3737.18    443.59 o
   4  12   5     4506.14     3957.93    244.40 o
   6  12   5     5280.77     5072.58    276.38 o
   8  12   5     2232.13     2076.05    559.50 o
  10  12   5        6.92      101.79    157.59 o
  12  12   5      663.96      528.01    117.70 o
  14  12   5      150.81      387.79    163.23 o
  16  12   5      198.22      491.96    188.29 o
  18  12   5      817.46      746.92    224.99 o
  20  12   5      168.25      233.15    231.84 o
  22  12   5       35.08       70.48    122.20 o
  24  12   5       10.50       64.68    196.43 o
  26  12   5       58.08      143.90     75.59 o
 -29  13   5      263.04      363.18    169.02 o
 -27  13   5      246.86      105.94    137.05 o
 -25  13   5      604.77      639.65    109.64 o
 -23  13   5      796.33      923.89     86.44 o
 -21  13   5     1234.93     1566.79    105.64 o
 -19  13   5     1364.55     1657.55    112.75 o
 -17  13   5     1383.91     1427.29    117.69 o
 -15  13   5       95.77      171.29     41.97 o
 -13  13   5      153.06      120.63     43.12 o
 -11  13   5      570.90      546.73     65.66 o
  -9  13   5      483.63      564.08     78.58 o
  -7  13   5      445.23      555.23     57.13 o
  -5  13   5      670.39      791.25     65.52 o
  -3  13   5     1094.25     1285.29     81.36 o
  -1  13   5       99.99      124.40     45.00 o
   1  13   5      580.25      586.14     85.84 o
   3  13   5      351.24      275.29     60.60 o
   5  13   5      549.03      417.23    142.76 o
   7  13   5      800.36      689.43    268.99 o
   9  13   5      383.87      190.56     74.53 o
  11  13   5      161.42      301.22    145.43 o
  13  13   5       29.23      162.80    117.06 o
  15  13   5      279.22      455.42    164.23 o
  17  13   5      284.90      328.57    182.61 o
  19  13   5       51.47      407.65    192.62 o
  21  13   5      335.88      234.84    231.84 o
  23  13   5      559.34      608.94    143.90 o
  25  13   5      653.60      776.71     92.11 o
 -28  14   5      152.85      -63.96    155.32 o
 -26  14   5      180.93       16.10    179.30 o
 -24  14   5      193.96      247.55     82.66 o
 -22  14   5       47.26       64.02     53.84 o
 -20  14   5      104.89      113.52     62.49 o
 -18  14   5       87.09       37.92     59.35 o
 -16  14   5      247.61      263.67     44.88 o
 -14  14   5      162.03      153.11     45.39 o
 -12  14   5       71.06      129.34     63.14 o
 -10  14   5       11.50      -44.27     61.37 o
  -8  14   5      209.05      268.90     54.98 o
  -6  14   5       27.21       24.29     44.15 o
  -4  14   5      356.75      411.12     68.10 o
  -2  14   5     3011.38     3004.26    148.46 o
   0  14   5     5228.26     4706.64    281.42 o
   2  14   5     4185.25     3553.77    216.39 o
   4  14   5     3655.40     3506.18    729.66 o
   6  14   5     2708.63     1288.89    268.88 o
   8  14   5     1134.59      630.22    150.21 o
  10  14   5      134.84      269.38    127.02 o
  12  14   5      157.64      263.16    122.97 o
  14  14   5       45.92      279.01    169.13 o
  16  14   5       35.71      285.06    242.12 o
  18  14   5        1.50      468.87    202.58 o
  20  14   5       21.14     -287.80    287.80 o
  22  14   5      120.67      200.28    484.23 o
  24  14   5      112.29      241.31    234.12 o
 -25  15   5      450.23      522.45    128.21 o
 -23  15   5      560.14      645.25     96.20 o
 -21  15   5      534.02      609.79     89.68 o
 -19  15   5      717.23      932.12     86.37 o
 -17  15   5      569.56      694.06     79.30 o
 -15  15   5      698.15      750.99     64.96 o
 -13  15   5      607.41      693.43     76.05 o
 -11  15   5      130.22      153.54     60.81 o
  -9  15   5      151.85      142.09     92.33 o
  -7  15   5      368.89      393.96     75.82 o
  -5  15   5      184.42      201.63     66.11 o
  -3  15   5       10.97      127.26     73.57 o
  -1  15   5      515.30      417.18     75.74 o
   1  15   5      297.73      280.99    116.71 o
   3  15   5      113.52      157.09     85.29 o
   5  15   5      691.28      331.82    104.28 o
   7  15   5      291.61      195.03    131.37 o
   9  15   5      411.11      119.52    127.94 o
  11  15   5      601.62      191.97    128.44 o
  13  15   5       81.34     -130.69    130.69 o
  15  15   5       69.92      226.31    138.16 o
  17  15   5      113.11      637.27    287.80 o
  19  15   5      263.54      892.16    492.11 o
  21  15   5      297.44      285.52     93.65 o
  23  15   5      248.00      363.86     94.00 o
 -24  16   5       18.79       66.63    103.17 o
 -22  16   5       42.20       28.35     69.02 o
 -20  16   5       95.90      133.05     85.14 o
 -18  16   5      487.09      561.55     79.58 o
 -16  16   5      484.63      550.26     59.55 o
 -14  16   5      488.84      482.29     77.23 o
 -12  16   5      636.61      684.98     89.64 o
 -10  16   5      123.28      194.26     83.11 o
  -8  16   5      369.38      493.26     83.82 o
  -6  16   5      512.40      704.94     85.12 o
  -4  16   5      229.09      368.81     79.21 o
  -2  16   5      591.99      631.71    112.97 o
   0  16   5      693.40      515.63    102.63 o
   2  16   5     1712.04     1168.49    144.24 o
   4  16   5     1548.78      873.06    126.19 o
   6  16   5      682.32      434.53    153.73 o
   8  16   5     1006.89      580.22    165.14 o
  10  16   5      384.00      158.61    143.23 o
  12  16   5       89.82      144.17    134.11 o
  14  16   5       25.13      206.56    140.03 o
  16  16   5       72.29      -72.97    174.62 o
  18  16   5      276.18      455.04    218.04 o
 -23  17   5      146.86      135.71    157.60 o
 -21  17   5       89.84      168.44     94.85 o
 -19  17   5      124.21      205.49     94.54 o
 -17  17   5      509.01      539.15    103.09 o
 -15  17   5      405.21      431.61     98.28 o
 -13  17   5      237.02      366.96     73.44 o
 -11  17   5      165.96      101.99     69.32 o
  -9  17   5      502.31      573.96     88.25 o
  -7  17   5      601.99      615.80     95.44 o
  -5  17   5      444.96      642.04     85.15 o
  -3  17   5      424.13      500.42     91.67 o
  -1  17   5       16.50      -84.60    119.30 o
   1  17   5       61.40      110.66    139.42 o
   3  17   5       24.63       34.04     94.89 o
   5  17   5      231.73      127.23    140.31 o
   7  17   5      220.32      194.74    170.11 o
   9  17   5      653.05      350.51    153.34 o
  11  17   5      827.10      472.64    160.63 o
  13  17   5      340.25      101.68    177.92 o
  15  17   5      210.05      175.89    193.86 o
  17  17   5      242.20      615.47    214.71 o
  19  17   5      400.20      351.75    363.18 o
 -20  18   5       47.11       93.93     97.23 o
 -18  18   5       62.17       23.91    147.26 o
 -16  18   5      442.78      442.43    130.91 o
 -14  18   5      424.78      432.11     97.64 o
 -12  18   5      270.41      366.73     79.53 o
 -10  18   5      497.95      570.73     92.99 o
  -8  18   5       35.45      157.21     66.03 o
  -6  18   5      311.01      397.65     77.15 o
  -4  18   5      668.10      658.75    121.45 o
  -2  18   5       42.26      122.04    112.04 o
   0  18   5       54.92      172.10     94.62 o
   2  18   5       20.18      115.52     97.25 o
   4  18   5       56.14     -141.42    141.42 o
   6  18   5      132.24      -20.21    138.54 o
   8  18   5      129.74      112.21    176.44 o
  10  18   5       54.26      -89.59    174.69 o
  12  18   5      200.43      359.89    274.81 o
  14  18   5      247.48      804.66    581.19 o
  16  18   5      350.57      522.53    253.54 o
 -17  19   5       26.30       65.71    101.63 o
 -15  19   5       87.25       61.67     92.24 o
 -13  19   5      197.03       88.12    110.59 o
 -11  19   5      290.33      231.08     94.15 o
  -9  19   5      179.93      243.59     94.87 o
  -7  19   5      306.99      551.88     96.46 o
  -5  19   5      213.66      250.08    138.42 o
  -3  19   5      309.71      477.71    115.51 o
  -1  19   5      261.06      357.63    200.83 o
   1  19   5       75.45      228.13    144.98 o
   3  19   5        3.51     -180.10    190.67 o
   5  19   5       70.96      117.18    191.00 o
   7  19   5      163.64      117.84    223.02 o
   9  19   5      200.04      495.42    387.16 o
  11  19   5      163.86      267.74    294.65 o
  13  19   5      273.57      155.57    189.46 o
 -14  20   5      119.48      209.78     92.55 o
 -12  20   5      258.05      287.08     96.20 o
 -10  20   5      167.27      310.43    106.41 o
  -8  20   5      124.49      105.28    131.54 o
  -6  20   5      114.97      285.47    132.33 o
  -4  20   5      135.80      399.50    159.06 o
  -2  20   5      148.21      115.38    150.47 o
   0  20   5      108.94       91.45    144.84 o
   2  20   5       53.77      193.39    436.27 o
   4  20   5      118.36      183.70    509.36 o
   6  20   5      147.79       40.52    507.07 o
   8  20   5      103.35     -129.75    168.34 o
  -9  21   5      123.59     -153.04    205.57 o
  -7  21   5       99.51      -23.42    191.87 o
  -5  21   5       76.47       13.96    169.02 o
  -3  21   5      124.91     -102.46    187.02 o
  -1  21   5      104.63       48.29    220.99 o
   1  21   5       88.87       74.65    190.12 o
   3  21   5       55.22     -221.56    376.88 o
  -3 -21   6       43.15       61.67    100.50 o
  -1 -21   6       25.56      -79.94     86.80 o
 -12 -20   6       60.89      -23.75     85.65 o
 -10 -20   6      208.57      123.80     80.20 o
  -8 -20   6      247.70      205.03     73.72 o
  -6 -20   6      153.05      171.84     71.23 o
  -4 -20   6      165.85      174.69     78.32 o
  -2 -20   6      259.03      301.26     61.04 o
   0 -20   6      223.18      168.81     56.31 o
   2 -20   6      108.31      -16.83     48.12 o
   4 -20   6       46.51      -45.87     47.03 o
   6 -20   6       18.97      -58.41     58.41 o
   8 -20   6       78.83      -13.70    139.33 o
 -15 -19   6       50.55      -12.32     79.04 o
 -13 -19   6       35.43       60.20     63.18 o
 -11 -19   6      169.57       53.99    111.92 o
  -9 -19   6      393.24      502.87     83.17 o
  -7 -19   6      317.47      309.95     75.36 o
  -5 -19   6      108.31      113.79     70.09 o
  -3 -19   6      137.97      152.44     56.30 o
  -1 -19   6       18.61      -11.36     51.64 o
   1 -19   6      105.55       20.57     77.20 o
   3 -19   6      229.83      108.12     67.31 o
   5 -19   6       64.96       -8.55     72.58 o
   7 -19   6        6.72      -51.58     51.58 o
   9 -19   6       45.08      -10.14     53.57 o
  11 -19   6       52.57        7.21     57.07 o
 -18 -18   6      145.36      163.51     69.55 o
 -16 -18   6       85.56      125.58    106.59 o
 -14 -18   6      114.51      165.12     71.95 o
 -12 -18   6      138.75      379.18    136.75 o
 -10 -18   6      299.06      455.25     79.12 o
  -8 -18   6      370.62      411.04     83.42 o
  -6 -18   6      401.67      367.03    164.57 o
  -4 -18   6      559.04      595.28     64.30 o
  -2 -18   6      622.10      690.07     66.88 o
   0 -18   6      356.50      321.75     66.69 o
   2 -18   6       20.84      -32.91     41.60 o
   4 -18   6      147.44      121.89     49.53 o
   6 -18   6      175.95       -7.41     94.40 o
   8 -18   6       54.20      -97.87     97.87 o
  10 -18   6       65.94      -54.99     68.31 o
  12 -18   6       59.34      118.22     62.54 o
  14 -18   6      161.66       73.88     73.67 o
 -21 -17   6       80.44      169.66     85.99 o
 -19 -17   6       73.80      167.16     74.58 o
 -17 -17   6       99.61       67.06     86.20 o
 -15 -17   6      366.43      252.36     76.03 o
 -13 -17   6      309.28      327.77    115.48 o
 -11 -17   6      167.83       92.27     67.87 o
  -9 -17   6      292.88      411.07     68.55 o
  -7 -17   6      595.13      557.93     72.58 o
  -5 -17   6      533.38      657.69     64.66 o
  -3 -17   6      206.60      253.10     50.87 o
  -1 -17   6      178.03      143.93     45.43 o
   1 -17   6      131.51       66.96     41.55 o
   3 -17   6      177.40      169.88     54.48 o
   5 -17   6      150.08      142.02     43.06 o
   7 -17   6      158.12      135.20     53.22 o
   9 -17   6      241.97      205.32     64.32 o
  11 -17   6      201.97      128.00     87.93 o
  13 -17   6       36.34      -69.55     69.55 o
  15 -17   6      136.14      127.77     71.64 o
  17 -17   6      146.20      151.84     79.57 o
 -24 -16   6      117.22      130.19    123.34 o
 -22 -16   6      175.25      221.21     84.40 o
 -20 -16   6      253.12      239.29     71.42 o
 -18 -16   6      434.13      306.32     83.24 o
 -16 -16   6      638.42      630.85    146.00 o
 -14 -16   6      314.55      351.87     69.75 o
 -12 -16   6      424.04      602.95    128.69 o
 -10 -16   6      814.95      811.37     71.37 o
  -8 -16   6      495.74      649.45     64.88 o
  -6 -16   6      377.99      371.80     54.62 o
  -4 -16   6      328.36      406.72     54.79 o
  -2 -16   6      298.31      284.69     51.03 o
   0 -16   6      305.67      337.93     74.76 o
   2 -16   6       59.78       25.23     37.92 o
   4 -16   6       11.56       -3.05     39.65 o
   6 -16   6      195.95       98.81     43.51 o
   8 -16   6      219.54      208.19     46.66 o
  10 -16   6      102.79       59.93     63.00 o
  12 -16   6      164.48       78.82     66.55 o
  14 -16   6      181.00       92.23     90.25 o
  16 -16   6      199.31      225.50     84.73 o
  18 -16   6      358.91      349.61     86.03 o
 -25 -15   6        8.24      -60.70     64.06 o
 -23 -15   6       44.27       95.85     60.56 o
 -21 -15   6       61.93      114.55    115.38 o
 -19 -15   6      233.64      354.12     66.18 o
 -17 -15   6      171.48      189.17     56.32 o
 -15 -15   6       24.90       41.15     57.79 o
 -13 -15   6      235.47      283.25    145.37 o
 -11 -15   6      313.22      363.39     56.77 o
  -9 -15   6      525.84      661.43     62.62 o
  -7 -15   6      577.01      645.53     54.53 o
  -5 -15   6       80.45       31.56     38.55 o
  -3 -15   6      182.11       93.80     55.00 o
  -1 -15   6      968.29     1071.99     61.21 o
   1 -15   6     2511.91     2729.22    112.70 o
   3 -15   6     2010.32     2301.89     73.65 o
   5 -15   6     2112.18     2198.95     74.59 o
   7 -15   6     1115.49     1170.16     86.22 o
   9 -15   6      968.69     1059.07     67.66 o
  11 -15   6      563.60      471.64     77.65 o
  13 -15   6      100.12       40.75     61.00 o
  15 -15   6        5.23       45.47     70.97 o
  17 -15   6       19.84      -68.84     98.58 o
  19 -15   6      115.41       93.33     74.28 o
  21 -15   6      125.20      117.59     73.18 o
 -26 -14   6      127.84      159.56     71.97 o
 -24 -14   6      376.20      417.37     78.37 o
 -22 -14   6      671.34      803.19     89.96 o
 -20 -14   6     1044.93     1115.67     91.51 o
 -18 -14   6      463.09      639.34     73.20 o
 -16 -14   6      325.68      411.73     60.54 o
 -14 -14   6     1059.34     1038.72     78.59 o
 -12 -14   6      433.63      547.78     60.30 o
 -10 -14   6      246.64      231.77     44.63 o
  -8 -14   6      299.52      384.26     41.98 o
  -6 -14   6      210.62      220.29     33.86 o
  -4 -14   6      202.22      185.39     33.15 o
  -2 -14   6      237.52      247.21     41.11 o
   0 -14   6      570.55      552.13     39.30 o
   2 -14   6      130.04      139.72     32.20 o
   4 -14   6       98.68      100.37     28.77 o
   6 -14   6      114.72       84.33     25.34 o
   8 -14   6      185.86      188.04     27.96 o
  10 -14   6      287.18      304.79     41.43 o
  12 -14   6      392.67      301.05     76.77 o
  14 -14   6      221.70      264.12     70.51 o
  16 -14   6       85.01       78.54     66.26 o
  18 -14   6       89.08      -49.88    182.32 o
  20 -14   6        7.00      -32.67     75.96 o
  22 -14   6       86.85      198.19     82.90 o
 -27 -13   6       77.84      119.37    117.37 o
 -25 -13   6       98.72      244.62    131.21 o
 -23 -13   6       79.75      108.56     61.76 o
 -21 -13   6      351.05      293.44     64.56 o
 -19 -13   6       52.82       -6.37     56.71 o
 -17 -13   6       78.26       30.37     45.92 o
 -15 -13   6      150.38      100.74     47.18 o
 -13 -13   6      121.15      153.50     36.83 o
 -11 -13   6       48.27       59.97     33.29 o
  -9 -13   6       25.10       29.47     33.45 o
  -7 -13   6      208.51      275.93     51.58 o
  -5 -13   6       93.83      117.33     71.97 o
  -3 -13   6     1016.38     1128.75     97.92 o
  -1 -13   6     1427.25     1576.21     62.11 o
   1 -13   6     2983.15     3208.87     86.49 o
   3 -13   6     4724.88     4480.77    122.94 o
   5 -13   6     2877.92     2957.33     76.38 o
   7 -13   6     1417.50     1380.87     72.78 o
   9 -13   6      331.36      350.78     47.77 o
  11 -13   6      655.93      708.17     39.85 o
  13 -13   6      351.71      423.94     54.13 o
  15 -13   6      372.62      277.30     71.41 o
  17 -13   6      616.19      557.24     84.18 o
  19 -13   6      159.23      438.05     95.64 o
  21 -13   6      155.69       23.34     78.99 o
  23 -13   6       52.57       73.19    108.80 o
 -28 -12   6      202.22       56.45     65.31 o
 -26 -12   6      358.62      351.32    122.31 o
 -24 -12   6      387.05      338.19     70.59 o
 -22 -12   6     1171.71     1155.33     95.87 o
 -20 -12   6     1166.29     1184.86     89.72 o
 -18 -12   6     1479.64     1509.99    114.37 o
 -16 -12   6      894.37      836.03     58.91 o
 -14 -12   6      363.94      259.97     48.52 o
 -12 -12   6      221.60      288.48     46.10 o
 -10 -12   6      185.66      303.81     47.02 o
  -8 -12   6      287.78      310.20     34.62 o
  -6 -12   6      724.66      700.50     42.27 o
  -4 -12   6     1908.42     2053.88     74.16 o
  -2 -12   6      382.49      398.49     33.95 o
   0 -12   6       16.02        0.99     19.93 o
   2 -12   6       66.33       66.46     23.01 o
   4 -12   6       49.96      -15.26     71.26 o
   6 -12   6      645.38      651.53     45.32 o
   8 -12   6       65.81       -2.33     73.94 o
  10 -12   6      815.65      875.03     44.00 o
  12 -12   6      924.67      979.70     46.42 o
  14 -12   6      831.38      912.74     51.88 o
  16 -12   6      341.83      517.07     80.16 o
  18 -12   6      379.94      456.59     84.69 o
  20 -12   6      435.83      636.74     94.86 o
  22 -12   6      194.71       46.58     90.74 o
  24 -12   6      280.06      385.36    102.26 o
 -29 -11   6      264.60      213.14     67.06 o
 -27 -11   6      287.95      207.96     71.32 o
 -25 -11   6      225.17       82.89    110.44 o
 -23 -11   6      620.26      485.05     72.66 o
 -21 -11   6      361.84      298.64     62.47 o
 -19 -11   6       97.24       65.45     34.84 o
 -17 -11   6       39.92       51.16     33.24 o
 -15 -11   6     1844.98     1816.31     78.00 o
 -13 -11   6     2433.51     2465.72     76.10 o
 -11 -11   6     2831.46     2817.23     69.82 o
  -9 -11   6     1730.79     1741.35     56.92 o
  -7 -11   6      760.56      786.88     37.28 o
  -5 -11   6     1262.44     1257.30     54.71 o
  -3 -11   6      252.89      294.70     27.10 o
  -1 -11   6      151.70      201.31     19.86 o
   1 -11   6      819.19      896.52     37.19 o
   3 -11   6     1975.73     2065.05     52.18 o
   5 -11   6     2705.91     2667.93     65.33 o
   7 -11   6      486.35      521.08     48.87 o
   9 -11   6       44.75      -56.52     59.31 o
  11 -11   6      476.36      446.52     84.10 o
  13 -11   6      661.69      766.61     45.28 o
  15 -11   6     2228.92     2458.33     82.56 o
  17 -11   6     1608.95     1777.58     79.95 o
  19 -11   6      492.31      714.46     91.24 o
  21 -11   6      689.86      870.19     99.78 o
  23 -11   6      354.27      328.46    137.22 o
  25 -11   6       36.74      155.84     94.95 o
 -30 -10   6      118.22      -88.39     88.39 o
 -28 -10   6      265.39      170.51     67.36 o
 -26 -10   6      225.71      218.25     86.34 o
 -24 -10   6      525.99      495.49     73.09 o
 -22 -10   6      396.40      337.46     48.02 o
 -20 -10   6      677.24      668.84     57.37 o
 -18 -10   6       45.22        7.76     32.73 o
 -16 -10   6      331.15      267.56     39.63 o
 -14 -10   6      177.31      166.57     29.90 o
 -12 -10   6     3410.68     3371.83    151.04 o
 -10 -10   6     5626.52     5409.82    141.44 o
  -8 -10   6     1403.47     1391.81     43.64 o
  -6 -10   6      980.69     1052.41     48.55 o
  -4 -10   6     1093.22     1032.57     60.82 o
  -2 -10   6     1983.15     2023.20     49.49 o
   0 -10   6     3531.95     3541.18     74.52 o
   2 -10   6     1390.97     1384.31     42.47 o
   4 -10   6      116.17      103.41     20.55 o
   6 -10   6      405.88      411.84     30.84 o
   8 -10   6      398.13      457.14     33.21 o
  10 -10   6      211.31      214.00    132.00 o
  12 -10   6     2291.86     2269.80     67.63 o
  14 -10   6     2548.76     2463.95     71.27 o
  16 -10   6      817.40      822.63     59.59 o
  18 -10   6     1303.87     1312.94     73.17 o
  20 -10   6      735.12      744.39     91.00 o
  22 -10   6       60.00      155.55     90.70 o
  24 -10   6       20.92       48.07     85.06 o
  26 -10   6       92.57      160.94     77.64 o
 -31  -9   6      211.99      161.77     88.20 o
 -29  -9   6      227.32      118.13     93.66 o
 -27  -9   6      388.78      308.41     60.14 o
 -25  -9   6      774.42      803.42     74.41 o
 -23  -9   6      363.82      398.36     46.63 o
 -21  -9   6      505.36      512.74     48.15 o
 -19  -9   6      122.96      116.05     35.50 o
 -17  -9   6     1140.75     1074.91     67.11 o
 -15  -9   6      454.91      496.24     41.82 o
 -13  -9   6     1577.00     1527.60     47.01 o
 -11  -9   6     3587.12     3740.14    113.46 o
  -9  -9   6     4485.87     4598.79     85.47 o
  -7  -9   6     2567.29     2465.87     57.18 o
  -5  -9   6     2322.92     2407.24     69.09 o
  -3  -9   6     1409.03     1372.60     57.69 o
  -1  -9   6      233.31      232.26     27.27 o
   1  -9   6      376.71      295.77     24.46 o
   3  -9   6     1033.75      920.26     65.26 o
   5  -9   6      646.91      750.76     38.52 o
   7  -9   6     2027.74     1955.07     53.74 o
   9  -9   6      998.48      987.23     45.30 o
  11  -9   6     1042.80     1002.04     44.37 o
  13  -9   6      741.11      688.83     39.81 o
  15  -9   6     3974.64     4170.92    116.34 o
  17  -9   6     3593.48     3427.83    102.04 o
  19  -9   6     1822.16     1992.19     93.76 o
  21  -9   6     1263.49     1541.32     78.14 o
  23  -9   6     1346.33     1286.75    113.66 o
  25  -9   6      556.52      644.28    150.62 o
  27  -9   6       69.23       -0.20     92.64 o
 -32  -8   6      100.16      129.01     89.38 o
 -30  -8   6      177.15      142.50    112.73 o
 -28  -8   6      120.35      127.33     49.99 o
 -26  -8   6      165.42      181.03     52.01 o
 -24  -8   6      283.37      307.13     41.98 o
 -22  -8   6       67.01      111.74     33.19 o
 -20  -8   6      840.06      824.41     54.48 o
 -18  -8   6     1315.75     1228.23     53.85 o
 -16  -8   6     1548.45     1589.80     51.14 o
 -14  -8   6     2493.65     2468.00     63.02 o
 -12  -8   6       79.36       38.34     23.43 o
 -10  -8   6     1022.57     1072.46     33.18 o
  -8  -8   6     6399.95     6307.94    115.40 o
  -6  -8   6     5856.31     5833.50    104.07 o
  -4  -8   6    11861.24    11828.11    183.91 o
  -2  -8   6    11617.74    11709.27    172.66 o
   0  -8   6     6808.65     6844.34    108.57 o
   2  -8   6     3220.70     3398.05     69.50 o
   4  -8   6       51.86       -0.97     16.61 o
   6  -8   6     2992.90     2984.73     73.31 o
   8  -8   6     2744.70     2625.65     68.27 o
  10  -8   6     1365.71     1289.57     47.81 o
  12  -8   6     1086.06     1125.17     49.49 o
  14  -8   6      817.01      829.09     79.48 o
  16  -8   6     1848.03     1733.89     60.15 o
  18  -8   6     1167.55     1187.75     96.97 o
  20  -8   6      610.00      615.43     53.24 o
  22  -8   6      535.86      482.97     51.63 o
  24  -8   6      813.34      811.50     97.81 o
  26  -8   6      142.67      724.60    430.52 o
  28  -8   6       69.81       -8.89     73.67 o
 -33  -7   6      113.98       31.93     83.31 o
 -31  -7   6      457.49      361.20     94.47 o
 -29  -7   6      626.84      662.92     92.38 o
 -27  -7   6      492.67      425.06     58.90 o
 -25  -7   6       66.18      103.31     35.32 o
 -23  -7   6      178.01      167.20     37.22 o
 -21  -7   6       68.80       41.03     31.64 o
 -19  -7   6       41.03       17.57     38.20 o
 -17  -7   6      787.18      806.66     38.77 o
 -15  -7   6     2504.81     2359.44     58.55 o
 -13  -7   6     1218.87     1206.17     42.71 o
 -11  -7   6     1154.58     1147.91     34.76 o
  -9  -7   6      220.74      188.88     17.47 o
  -7  -7   6     1903.61     1832.17     43.64 o
  -5  -7   6     4614.89     4637.15     76.09 o
  -3  -7   6     4897.14     5004.90     79.13 o
  -1  -7   6     7220.55     7755.20    119.56 o
   1  -7   6    10845.75    10972.08    184.25 o
   3  -7   6     5797.31     5638.20    101.60 o
   5  -7   6     3133.43     3124.87     65.40 o
   7  -7   6     4064.60     3984.45     86.23 o
   9  -7   6     3208.77     2984.74    118.44 o
  11  -7   6     1762.18     1705.21     50.90 o
  13  -7   6      549.70      609.78     36.89 o
  15  -7   6      761.96      858.52     53.02 o
  17  -7   6      543.78      651.52     44.93 o
  19  -7   6     2027.05     2124.14     88.53 o
  21  -7   6     3500.21     3447.39    118.38 o
  23  -7   6     2011.56     2022.99    103.90 o
  25  -7   6      753.67      751.18     98.55 o
  27  -7   6       25.24      108.90    198.92 o
  29  -7   6       12.67       -4.24    133.91 o
 -34  -6   6      141.07       76.61     84.25 o
 -32  -6   6      179.90      183.14     83.68 o
 -30  -6   6       83.63      151.82     65.62 o
 -28  -6   6      526.62      503.42     76.54 o
 -26  -6   6      600.95      478.27     50.54 o
 -24  -6   6     1418.68     1340.93     61.55 o
 -22  -6   6     2900.14     3033.55     87.32 o
 -20  -6   6     2506.55     2532.75     69.71 o
 -18  -6   6     3157.70     3187.30     75.78 o
 -16  -6   6     2774.94     2973.75     69.00 o
 -14  -6   6     2005.07     1993.67     53.32 o
 -12  -6   6     5246.88     5143.35     91.61 o
 -10  -6   6     1867.42     1653.00     37.55 o
  -8  -6   6      160.40      134.28     15.33 o
  -6  -6   6     4743.59     4648.04     78.80 o
  -4  -6   6     5416.48     5653.46     84.67 o
  -2  -6   6     4500.07     4438.70     70.28 o
   0  -6   6     4556.44     4558.88     80.13 o
   2  -6   6      407.33      352.28     22.95 o
   4  -6   6      459.75      469.73     24.14 o
   6  -6   6     3142.88     3228.60     66.68 o
   8  -6   6     2154.30     2097.94     62.38 o
  10  -6   6      336.47      330.81     34.12 o
  12  -6   6      287.48      300.38     29.02 o
  14  -6   6      303.67      310.41     29.97 o
  16  -6   6      185.65      249.47    111.13 o
  18  -6   6      500.01      607.32     54.13 o
  20  -6   6      461.37      555.32     94.36 o
  22  -6   6      935.23      922.04     62.31 o
  24  -6   6     1491.34     1697.81    111.33 o
  26  -6   6     1918.65     2132.95     99.70 o
  28  -6   6      533.22      557.62    160.42 o
 -33  -5   6       36.00      -64.97     68.26 o
 -31  -5   6       57.37      -63.42     91.40 o
 -29  -5   6      294.65      248.93     57.89 o
 -27  -5   6      279.03      280.88     58.26 o
 -25  -5   6      152.04      117.41     38.21 o
 -23  -5   6      435.18      428.53     39.88 o
 -21  -5   6      432.27      418.37     35.72 o
 -19  -5   6     1445.10     1413.29     48.58 o
 -17  -5   6     2343.43     2279.87     58.09 o
 -15  -5   6     3393.36     3297.87     80.79 o
 -13  -5   6     1849.65     1913.82     47.96 o
 -11  -5   6      225.56      263.57     20.27 o
  -9  -5   6      108.64      113.50     13.84 o
  -7  -5   6      477.48      471.82     19.58 o
  -5  -5   6      442.08      428.75     19.68 o
  -3  -5   6     5245.02     5124.36     80.10 o
  -1  -5   6    11182.55    10969.77    157.67 o
   1  -5   6    15838.78    16012.40    249.06 o
   3  -5   6    23604.95    23566.42    355.78 o
   5  -5   6    13907.60    13616.48    206.55 o
   7  -5   6     9631.77     9615.43    159.21 o
   9  -5   6     4131.26     3731.15    119.51 o
  11  -5   6     2243.38     2197.36    168.87 o
  13  -5   6     2620.83     2673.13     70.61 o
  15  -5   6      598.55      539.55     36.75 o
  17  -5   6      172.46      147.23     62.82 o
  19  -5   6      203.21      150.96     37.75 o
  21  -5   6      744.74      768.47     58.19 o
  23  -5   6      574.26      627.79     55.36 o
  25  -5   6      373.16      407.26     65.94 o
  27  -5   6      111.31      177.41     59.67 o
  29  -5   6       78.22      107.50    138.83 o
 -34  -4   6        9.86      -25.89     71.08 o
 -32  -4   6       38.68      -30.55     73.60 o
 -30  -4   6        6.97      -36.34     50.46 o
 -28  -4   6      520.70      612.89     90.98 o
 -26  -4   6     1153.34     1158.72     80.93 o
 -24  -4   6     2442.31     2356.50     87.58 o
 -22  -4   6     3491.29     3425.09     99.58 o
 -20  -4   6     2888.24     2754.40     67.00 o
 -18  -4   6     4232.19     4203.77     95.76 o
 -16  -4   6     7105.23     7014.37    121.98 o
 -14  -4   6     4661.17     4541.84     87.70 o
 -12  -4   6     1484.65     1527.14     38.21 o
 -10  -4   6      410.25      383.57     18.49 o
  -8  -4   6      346.68      403.56     18.79 o
  -6  -4   6     1108.40     1173.06     30.09 o
  -4  -4   6     2051.16     1944.70     41.27 o
  -2  -4   6     1878.71     1786.09     37.89 o
   0  -4   6     2061.14     2013.08     48.01 o
   2  -4   6     2774.57     2704.08     53.85 o
   4  -4   6      981.92      907.05     33.98 o
   6  -4   6     5404.90     5557.60     95.72 o
   8  -4   6      709.71      673.08     36.51 o
  10  -4   6      908.56      908.50     37.68 o
  12  -4   6      649.28      634.51    102.27 o
  14  -4   6     2376.72     2321.53     71.66 o
  16  -4   6      263.73      285.30     33.82 o
  18  -4   6      305.53      337.85     37.55 o
  20  -4   6       30.49      -14.79     38.72 o
  22  -4   6      569.42      570.45     58.99 o
  24  -4   6     1608.08     1534.18     98.16 o
  26  -4   6     1419.40     1546.49     90.30 o
  28  -4   6     1042.15      981.48     87.36 o
  30  -4   6      768.51      867.41    166.83 o
 -35  -3   6       62.95       -1.45     74.01 o
 -33  -3   6       37.22      -42.71     64.31 o
 -31  -3   6      118.69       90.79     55.26 o
 -29  -3   6      365.12      273.43     57.75 o
 -27  -3   6      628.71      621.19     66.25 o
 -25  -3   6      279.75      268.04     54.48 o
 -23  -3   6      212.11      190.35     38.36 o
 -21  -3   6     1642.52     1548.82     49.12 o
 -19  -3   6     1124.71     1060.13     39.60 o
 -17  -3   6     3946.24     3720.35     73.43 o
 -15  -3   6     3686.82     3741.17     72.69 o
 -13  -3   6     1143.52     1098.61     33.00 o
 -11  -3   6     3721.37     3715.19     78.29 o
  -9  -3   6     1394.09     1397.55     36.52 o
  -7  -3   6     1959.80     2035.47     43.29 o
  -5  -3   6      964.70      901.61     20.65 o
  -3  -3   6     3264.01     2892.68     50.86 o
  -1  -3   6    16771.83    16694.01    233.65 o
   1  -3   6    21821.02    22205.88    323.54 o
   3  -3   6     5003.99     4382.10     73.71 o
   5  -3   6    17103.37    16308.95    251.31 o
   7  -3   6     9057.81     8746.22    140.90 o
   9  -3   6     6748.13     6459.19    110.53 o
  11  -3   6     3811.86     3500.84     79.64 o
  13  -3   6      723.54      685.90     49.97 o
  15  -3   6     2446.14     2163.99     71.39 o
  17  -3   6      330.06      429.79     36.16 o
  19  -3   6     1572.82     1575.43     62.40 o
  21  -3   6     1958.47     1764.46     80.53 o
  23  -3   6     1686.95     1636.49    118.90 o
  25  -3   6      242.32      257.93     46.72 o
  27  -3   6       45.81      -20.66     87.10 o
  29  -3   6      286.33      300.86     62.53 o
 -34  -2   6      194.74       87.73     68.18 o
 -32  -2   6      394.78      481.95     73.99 o
 -30  -2   6      267.07      337.25     67.76 o
 -28  -2   6       98.53      106.87     50.85 o
 -26  -2   6      436.74      424.13     59.21 o
 -24  -2   6      607.49      702.51     63.38 o
 -22  -2   6      119.45      103.24     26.03 o
 -20  -2   6      965.71      874.18     37.02 o
 -18  -2   6     5124.59     4918.71     91.63 o
 -16  -2   6     4161.29     3976.18     74.32 o
 -14  -2   6     4189.33     4184.38     75.90 o
 -12  -2   6     3862.61     3763.04     63.97 o
 -10  -2   6     3027.72     3022.43     53.72 o
  -8  -2   6      681.80      682.43     29.87 o
  -6  -2   6     3539.68     3159.96     48.63 o
  -4  -2   6     5543.21     5297.38     80.39 o
  -2  -2   6     9020.42     9152.42    123.15 o
   0  -2   6     2661.17     2598.36     45.59 o
   2  -2   6     2259.16     2113.99     54.62 o
   4  -2   6     4369.37     4394.47     76.50 o
   6  -2   6     2270.00     2171.43     47.76 o
   8  -2   6     3209.35     3308.44     69.82 o
  10  -2   6     2975.13     2985.70     64.75 o
  12  -2   6     2851.62     2691.97     69.94 o
  14  -2   6      526.36      491.87     36.07 o
  16  -2   6     1559.05     1556.05     55.58 o
  18  -2   6     1127.76     1184.32     59.71 o
  20  -2   6      975.73     1096.65     50.11 o
  22  -2   6     1292.21     1339.53     99.86 o
  24  -2   6      726.29      795.28     70.59 o
  26  -2   6      826.44      825.92     88.51 o
  28  -2   6      171.19      241.59     85.73 o
  30  -2   6       81.52       15.77     72.17 o
 -35  -1   6       85.82       -2.56     64.05 o
 -33  -1   6      198.30      150.07     68.82 o
 -31  -1   6      290.85      353.41     64.77 o
 -29  -1   6      178.66      182.40     55.22 o
 -27  -1   6      534.81      507.36     60.66 o
 -25  -1   6      989.75      888.39     82.89 o
 -23  -1   6      665.00      552.41     38.52 o
 -21  -1   6      388.10      378.75     31.51 o
 -19  -1   6      100.46       94.17     17.19 o
 -17  -1   6     2307.12     2300.38     53.07 o
 -15  -1   6     6694.39     6402.25    106.92 o
 -13  -1   6     6788.83     6631.11     97.39 o
 -11  -1   6     6287.23     6157.62     89.35 o
  -9  -1   6     2509.86     2513.05     47.69 o
  -7  -1   6     1152.96      952.53     24.64 o
  -5  -1   6     3151.89     3106.42     55.22 o
  -3  -1   6     3421.39     3277.51     63.88 o
  -1  -1   6     3300.45     3353.97     66.27 o
   1  -1   6     2841.24     2818.48     49.04 o
   3  -1   6     8395.69     8447.33    121.43 o
   5  -1   6     7276.30     7378.82    122.82 o
   7  -1   6     2947.52     2919.32     63.02 o
   9  -1   6     1886.83     1862.88     49.60 o
  11  -1   6     1514.94     1499.32     49.64 o
  13  -1   6     3377.03     3285.33    102.74 o
  15  -1   6     2612.98     2542.26     95.96 o
  17  -1   6     3157.98     3331.49     82.56 o
  19  -1   6     2752.67     2854.39     89.82 o
  21  -1   6     2660.20     2805.39    121.44 o
  23  -1   6     1998.82     1939.10     88.67 o
  25  -1   6     1150.43     1273.33     92.20 o
  27  -1   6       33.39       38.06     59.58 o
  29  -1   6       16.52       14.79     55.14 o
  31  -1   6       13.05       13.36     58.74 o
 -34   0   6      283.41      363.26     73.62 o
 -32   0   6       99.16      151.18     64.42 o
 -30   0   6      336.25      377.97     64.03 o
 -28   0   6      901.30      747.29     73.83 o
 -26   0   6      230.17      244.30     51.05 o
 -24   0   6        2.04      -17.74     25.62 o
 -22   0   6      331.54      298.91     36.22 o
 -20   0   6       10.87       13.44     18.81 o
 -18   0   6      102.56      133.43     18.38 o
 -16   0   6       26.53       18.97     16.36 o
 -14   0   6      398.03      320.54     22.13 o
 -12   0   6     3936.88     4510.40     76.00 o
 -10   0   6     9804.86     9293.07    134.82 o
  -8   0   6     1607.17     1338.38     32.67 o
  -6   0   6      420.76      612.16     22.63 o
  -4   0   6    12784.93    12821.62    196.23 o
  -2   0   6    11112.00    10956.24    199.89 o
   0   0   6    11944.46    12566.65    216.92 o
   2   0   6    13559.99    14467.25    241.47 o
   4   0   6       98.53       66.09     17.31 o
   6   0   6      672.07      752.80     36.72 o
   8   0   6     1988.11     1839.73     47.06 o
  10   0   6     3579.93     3606.86     99.44 o
  12   0   6     2156.30     2177.10     67.57 o
  14   0   6     8300.72     8402.84    169.19 o
  16   0   6     5448.54     5903.56    130.38 o
  18   0   6     1040.70     1326.37     68.70 o
  20   0   6     1361.22     1407.51     66.10 o
  22   0   6      529.35      596.33     56.33 o
  24   0   6      265.84      361.80     68.70 o
  26   0   6        1.63       29.48     48.41 o
  28   0   6        9.17      -80.40     80.40 o
  30   0   6      222.95      269.01     61.68 o
 -35   1   6       85.80        8.00     67.11 o
 -33   1   6      197.92      197.89     69.27 o
 -31   1   6      290.45      267.22     66.74 o
 -29   1   6      180.56      230.30     61.73 o
 -27   1   6      531.78      506.68     60.84 o
 -25   1   6      989.15      867.44     71.85 o
 -23   1   6      667.41      606.13     42.20 o
 -21   1   6      387.43      370.77     29.38 o
 -19   1   6      100.27      102.84     28.66 o
 -17   1   6     2308.83     2286.04     58.53 o
 -15   1   6     6686.51     6408.53    128.37 o
 -13   1   6     6772.78     6633.73    111.70 o
 -11   1   6     6288.15     6214.38    106.58 o
  -9   1   6     2498.66     2497.10     48.07 o
  -7   1   6     1155.80      964.69     29.19 o
  -5   1   6     3156.70     3104.48     60.66 o
  -3   1   6     3419.86     3310.70     60.50 o
  -1   1   6     3288.86     3463.63     72.38 o
   1   1   6     2828.85     2930.21     80.47 o
   3   1   6     8393.33     8687.10    187.13 o
   5   1   6     7272.88     7481.84    166.77 o
   7   1   6     2946.84     2875.95     71.09 o
   9   1   6     1891.73     1886.67     49.75 o
  11   1   6     1522.28     1527.76     53.02 o
  13   1   6     3388.34     3386.18    134.17 o
  15   1   6     2608.38     2556.84     79.10 o
  17   1   6     3143.77     3360.18     95.17 o
  19   1   6     2747.40     3073.29    101.48 o
  21   1   6     2656.71     2721.13    165.59 o
  23   1   6     2001.14     1998.64    105.75 o
  25   1   6     1151.71     1136.54     86.01 o
  27   1   6       32.88       30.68     66.27 o
  29   1   6       16.64      -16.09     53.47 o
  31   1   6       12.91       66.16     61.08 o
 -34   2   6      194.53      198.28     61.12 o
 -32   2   6      394.95      378.55     67.06 o
 -30   2   6      268.39      267.16     60.71 o
 -28   2   6       98.34      191.29     50.42 o
 -26   2   6      433.30      444.62     63.16 o
 -24   2   6      602.71      595.83     44.09 o
 -22   2   6      116.88       77.77     47.38 o
 -20   2   6      967.60      889.14     51.39 o
 -18   2   6     5133.02     5074.76    126.63 o
 -16   2   6     4154.93     3907.47     93.32 o
 -14   2   6     4188.16     4179.31     83.22 o
 -12   2   6     3875.09     3701.37     80.32 o
 -10   2   6     3034.18     3066.66     60.27 o
  -8   2   6      691.05      709.97     36.33 o
  -6   2   6     3540.86     3188.76     62.25 o
  -4   2   6     5544.13     5411.09    100.24 o
  -2   2   6     9014.07     9128.93    162.35 o
   0   2   6     2657.55     2644.49     78.10 o
   2   2   6     2265.76     2175.44    110.89 o
   4   2   6     4368.35     4421.42    105.99 o
   6   2   6     2270.79     2078.52     80.36 o
   8   2   6     3203.10     3220.24     82.19 o
  10   2   6     2969.51     2983.68    149.48 o
  12   2   6     2847.37     2882.27     86.42 o
  14   2   6      518.06      470.27     45.46 o
  16   2   6     1559.98     1434.10    120.11 o
  18   2   6     1131.00     1213.06    108.40 o
  20   2   6      978.24      944.19     76.49 o
  22   2   6     1293.01     1236.67     82.59 o
  24   2   6      725.89      702.25     70.54 o
  26   2   6      823.76      911.50     84.56 o
  28   2   6      169.86      106.18     63.81 o
  30   2   6       81.15      246.69     75.38 o
 -35   3   6       63.04       57.08     59.68 o
 -33   3   6       37.56       22.78     53.86 o
 -31   3   6      118.54      170.90     61.30 o
 -29   3   6      364.63      351.72     66.25 o
 -27   3   6      631.09      534.48     56.40 o
 -25   3   6      280.04      225.82     55.50 o
 -23   3   6      209.94      184.26     47.49 o
 -21   3   6     1641.62     1551.73     81.29 o
 -19   3   6     1123.15     1093.39     55.32 o
 -17   3   6     3946.48     3747.16     93.24 o
 -15   3   6     3689.28     3792.15    104.24 o
 -13   3   6     1144.43     1050.76     41.06 o
 -11   3   6     3709.69     3578.60     76.10 o
  -9   3   6     1391.56     1357.15     39.68 o
  -7   3   6     1948.59     2048.83     50.11 o
  -5   3   6      959.57      883.68     33.20 o
  -3   3   6     3263.91     2915.44     63.86 o
  -1   3   6    16782.96    17163.22    350.89 o
   1   3   6    21821.84    22041.44    508.32 o
   3   3   6     4996.94     4317.05    137.45 o
   5   3   6    17110.18    16900.58    336.76 o
   7   3   6     9074.57     8823.43    314.49 o
   9   3   6     6747.99     6568.14    152.47 o
  11   3   6     3806.27     3449.72    138.26 o
  13   3   6      724.96      708.37     69.59 o
  15   3   6     2455.81     2357.62     86.36 o
  17   3   6      329.79      362.21     66.91 o
  19   3   6     1570.44     1546.04     77.28 o
  21   3   6     1958.27     1824.17     96.16 o
  23   3   6     1686.47     1484.32     93.69 o
  25   3   6      241.97      271.89     56.25 o
  27   3   6       46.14      -43.40     79.94 o
  29   3   6      286.05      381.45     89.08 o
 -34   4   6        9.80       38.73     63.39 o
 -32   4   6       38.45      -21.46     55.14 o
 -30   4   6        7.11       -3.88     44.79 o
 -28   4   6      519.94      472.25     65.83 o
 -26   4   6     1154.01     1270.40     92.51 o
 -24   4   6     2445.62     2501.83    115.71 o
 -22   4   6     3485.53     3588.29    130.31 o
 -20   4   6     2890.71     2843.10    107.17 o
 -18   4   6     4232.61     4193.75    122.24 o
 -16   4   6     7098.69     6698.38    180.76 o
 -14   4   6     4662.69     4497.63    118.40 o
 -12   4   6     1485.17     1374.19     42.89 o
 -10   4   6      410.93      347.57     27.32 o
  -8   4   6      348.82      398.74     27.80 o
  -6   4   6     1108.80     1247.33     55.62 o
  -4   4   6     2051.99     2071.02     51.04 o
  -2   4   6     1879.08     1872.21    114.61 o
   0   4   6     2060.77     2027.92     62.43 o
   2   4   6     2772.82     2740.15     71.54 o
   4   4   6      982.52      899.86     54.14 o
   6   4   6     5398.08     5209.06    263.40 o
   8   4   6      708.46      678.16     68.10 o
  10   4   6      909.91      811.49     49.37 o
  12   4   6      650.57      512.17     47.66 o
  14   4   6     2380.48     2410.37    106.16 o
  16   4   6      261.87      268.93     35.83 o
  18   4   6      305.96      353.35     49.36 o
  20   4   6       30.29       41.60     39.42 o
  22   4   6      568.61      671.75     63.29 o
  24   4   6     1606.39     1655.76    148.47 o
  26   4   6     1419.67     1534.70    137.05 o
  28   4   6     1040.85      849.69    121.06 o
  30   4   6      767.58      854.26    116.49 o
 -33   5   6       35.99      -18.01     58.13 o
 -31   5   6       57.37       18.39     58.63 o
 -29   5   6      293.98      359.53     58.66 o
 -27   5   6      278.11      268.42     57.39 o
 -25   5   6      151.89      151.46     57.50 o
 -23   5   6      436.22      499.97     60.18 o
 -21   5   6      431.30      533.22     63.64 o
 -19   5   6     1443.35     1446.55    103.38 o
 -17   5   6     2341.04     2303.45     90.99 o
 -15   5   6     3395.99     3115.10     98.52 o
 -13   5   6     1851.38     1770.43     51.82 o
 -11   5   6      227.23      270.05     31.42 o
  -9   5   6      107.40       79.52     19.54 o
  -7   5   6      477.61      477.60     33.22 o
  -5   5   6      444.78      437.79     33.40 o
  -3   5   6     5245.42     5034.51    121.16 o
  -1   5   6    11181.37    11442.92    244.95 o
   1   5   6    15835.67    16097.78    318.84 o
   3   5   6    23617.86    23569.22    514.40 o
   5   5   6    13918.78    12858.36    268.85 o
   7   5   6     9632.42     8861.99    371.60 o
   9   5   6     4132.18     3194.58    551.50 o
  11   5   6     2248.59     1912.58    119.59 o
  13   5   6     2613.69     2726.97     85.80 o
  15   5   6      595.06      524.95     66.51 o
  17   5   6      172.94      160.35     47.69 o
  19   5   6      203.11      277.50     57.34 o
  21   5   6      745.10      655.54     86.80 o
  23   5   6      573.41      600.72     91.36 o
  25   5   6      372.98      525.35     95.93 o
  27   5   6      110.90       31.98     84.51 o
  29   5   6       77.70      235.26     84.51 o
 -34   6   6      141.74      262.50     69.71 o
 -32   6   6      180.21      190.63     67.64 o
 -30   6   6       83.49      -13.43     52.73 o
 -28   6   6      527.63      594.20     66.45 o
 -26   6   6      601.75      718.01     72.82 o
 -24   6   6     1415.53     1550.70     81.92 o
 -22   6   6     2901.41     2803.49    131.70 o
 -20   6   6     2503.43     2589.26    178.37 o
 -18   6   6     3152.71     3344.74    154.09 o
 -16   6   6     2776.30     2945.97    111.46 o
 -14   6   6     2002.29     1897.94     71.52 o
 -12   6   6     5249.40     5160.47    146.07 o
 -10   6   6     1863.21     1555.20     66.02 o
  -8   6   6      157.88      192.65     28.47 o
  -6   6   6     4740.68     4763.12    123.47 o
  -4   6   6     5410.96     5668.90    126.42 o
  -2   6   6     4498.53     4423.81     97.43 o
   0   6   6     4558.95     4485.71    101.85 o
   2   6   6      406.85      367.77     28.37 o
   4   6   6      459.82      565.96     42.54 o
   6   6   6     3138.94     2888.07    193.13 o
   8   6   6     2149.89     2105.50    275.24 o
  10   6   6      332.68      390.70    104.84 o
  12   6   6      284.67      235.25     46.40 o
  14   6   6      304.53      293.09     37.49 o
  16   6   6      183.34      137.34    106.93 o
  18   6   6      500.59      450.07     66.12 o
  20   6   6      462.79      488.82     98.22 o
  22   6   6      934.18     1032.42    107.35 o
  24   6   6     1492.65     1468.46    132.48 o
  26   6   6     1915.92     1982.39    166.74 o
  28   6   6      532.30      619.00    105.07 o
 -33   7   6      113.74       35.37     62.16 o
 -31   7   6      457.87      375.88     68.89 o
 -29   7   6      627.16      683.56     67.90 o
 -27   7   6      491.73      545.57     79.88 o
 -25   7   6       66.28      136.18     55.70 o
 -23   7   6      178.64      157.89     56.30 o
 -21   7   6       68.94       68.16     51.73 o
 -19   7   6       41.34        7.26     52.41 o
 -17   7   6      788.76      796.98     85.03 o
 -15   7   6     2503.26     2325.34     95.86 o
 -13   7   6     1216.32     1247.39     63.45 o
 -11   7   6     1159.71     1068.05     72.15 o
  -9   7   6      225.54      238.26     43.86 o
  -7   7   6     1905.84     1877.97     68.85 o
  -5   7   6     4617.02     4600.77     98.35 o
  -3   7   6     4896.49     4864.36    100.88 o
  -1   7   6     7216.77     7884.02    148.11 o
   1   7   6    10840.60    10974.95    191.00 o
   3   7   6     5795.47     5352.67    149.32 o
   5   7   6     3130.76     2827.53    147.27 o
   7   7   6     4058.78     3653.98    516.10 o
   9   7   6     3212.19     2996.45    277.86 o
  11   7   6     1764.54     1639.01    107.64 o
  13   7   6      549.26      391.99     65.27 o
  15   7   6      761.26      769.73    160.97 o
  17   7   6      544.69      537.03     68.43 o
  19   7   6     2027.73     2071.47    143.90 o
  21   7   6     3500.14     3752.35    198.72 o
  23   7   6     2015.26     2411.80    162.17 o
  25   7   6      754.44      717.21    109.64 o
  27   7   6       25.43       41.11     84.51 o
  29   7   6       12.43      146.18     89.08 o
 -32   8   6      100.96      127.89     68.71 o
 -30   8   6      177.25      182.31     68.99 o
 -28   8   6      119.86      147.81     66.96 o
 -26   8   6      165.66      239.74     63.70 o
 -24   8   6      283.95      310.55     66.39 o
 -22   8   6       67.28       65.13     60.34 o
 -20   8   6      839.01      859.80     87.21 o
 -18   8   6     1311.25     1404.11     99.52 o
 -16   8   6     1544.88     1705.56    110.85 o
 -14   8   6     2493.71     2460.17     75.67 o
 -12   8   6       77.66       93.64     43.83 o
 -10   8   6     1020.40     1073.85     62.61 o
  -8   8   6     6396.16     6255.02    148.21 o
  -6   8   6     5854.77     5830.44    127.24 o
  -4   8   6    11864.25    12000.94    247.21 o
  -2   8   6    11623.11    11519.24    252.22 o
   0   8   6     6810.33     6757.03    135.52 o
   2   8   6     3219.03     3191.23     73.99 o
   4   8   6       51.46       72.56     26.42 o
   6   8   6     2991.51     2826.95    166.33 o
   8   8   6     2746.39     2875.48    173.59 o
  10   8   6     1366.24      895.91    107.63 o
  12   8   6     1086.16      974.31    223.53 o
  14   8   6      814.68      411.01    207.33 o
  16   8   6     1842.17     1378.35    323.75 o
  18   8   6     1165.69     1226.40    356.21 o
  20   8   6      609.42      732.23    154.18 o
  22   8   6      534.88      446.05    182.73 o
  24   8   6      811.65      847.41    105.07 o
  26   8   6      142.74      146.18     91.36 o
  28   8   6       69.55      118.77     86.80 o
 -31   9   6      212.50      110.81     75.63 o
 -29   9   6      226.34      178.98     76.35 o
 -27   9   6      388.88      470.43     66.30 o
 -25   9   6      775.22      843.31     85.50 o
 -23   9   6      362.77      327.41     58.82 o
 -21   9   6      504.84      527.83     65.38 o
 -19   9   6      123.28       60.42     49.42 o
 -17   9   6     1141.75     1092.60     79.82 o
 -15   9   6      456.14      408.25     75.09 o
 -13   9   6     1580.20     1584.05    109.69 o
 -11   9   6     3588.95     3689.05    147.85 o
  -9   9   6     4485.10     4777.79    136.34 o
  -7   9   6     2554.00     2606.94     79.60 o
  -5   9   6     2311.54     2463.06     94.52 o
  -3   9   6     1409.43     1422.03     55.50 o
  -1   9   6      233.93      242.40     26.06 o
   1   9   6      375.63      372.74     26.39 o
   3   9   6     1034.61     1078.01     46.59 o
   5   9   6      647.77      735.98     76.60 o
   7   9   6     2024.68     1697.26    240.15 o
   9   9   6      996.26      784.85    136.56 o
  11   9   6     1039.57      818.01    171.85 o
  13   9   6      736.60      729.71     94.55 o
  17   9   6     3597.34     3393.98    185.01 o
  19   9   6     1822.28     1767.68    141.62 o
  21   9   6     1266.17     1474.92    415.60 o
  23   9   6     1346.18     1290.51    148.35 o
  25   9   6      555.64      443.12    105.07 o
  27   9   6       68.73      105.07     82.23 o
 -30  10   6      118.64      192.24     79.54 o
 -28  10   6      264.78      296.99     71.64 o
 -26  10   6      225.03      125.87     59.76 o
 -24  10   6      526.89      541.74     71.41 o
 -22  10   6      396.20      433.26     68.91 o
 -20  10   6      677.39      718.27     70.91 o
 -18  10   6       45.38      -23.98     44.38 o
 -16  10   6      330.12      256.09     72.14 o
 -14  10   6      177.96      268.10     52.39 o
 -12  10   6     3406.18     3389.54    130.11 o
 -10  10   6     5621.04     5458.21    179.11 o
  -8  10   6     1407.57     1496.70     56.04 o
  -6  10   6      986.95     1058.26     50.89 o
  -4  10   6     1105.35     1102.76     50.81 o
  -2  10   6     1990.73     2091.96     84.59 o
   0  10   6     3525.94     3605.84    106.94 o
   2  10   6     1388.79     1435.57     76.35 o
   4  10   6      116.07      126.36     42.35 o
   6  10   6      407.13      356.03     55.13 o
   8  10   6      401.82      365.39     73.54 o
  10  10   6      214.04       13.25     94.95 o
  12  10   6     2292.50     1885.64    314.76 o
  14  10   6     2546.74     1510.67    228.50 o
  16  10   6      812.80      212.97    138.19 o
  18  10   6     1301.59     1198.41    254.42 o
  20  10   6      735.74      563.31    167.88 o
  22  10   6       59.14       -4.57     68.52 o
  24  10   6       20.70        2.02    287.80 o
  26  10   6       92.83       91.69     68.58 o
 -29  11   6      264.75      218.09     71.72 o
 -27  11   6      287.41      308.29     87.65 o
 -25  11   6      224.67      248.56     66.26 o
 -23  11   6      620.54      568.95     73.30 o
 -21  11   6      361.31      472.20     72.54 o
 -19  11   6       97.28      100.98     54.55 o
 -17  11   6       40.11       98.89     60.93 o
 -15  11   6     1847.98     2068.16    109.15 o
 -13  11   6     2434.74     2743.81    144.50 o
 -11  11   6     2835.69     3128.89    138.75 o
  -9  11   6     1735.52     1771.83     73.61 o
  -7  11   6      763.33      840.77     58.99 o
  -5  11   6     1263.01     1342.14     56.92 o
  -3  11   6      250.77      262.76     33.61 o
  -1  11   6      151.89      213.36     37.09 o
   1  11   6      821.06      969.81     66.35 o
   3  11   6     1976.42     1669.85    133.85 o
   5  11   6     2706.96     2555.83    244.99 o
   7  11   6      490.82      304.66     69.20 o
   9  11   6       44.81      183.11    187.59 o
  11  11   6      475.18      479.05     82.94 o
  13  11   6      661.28      284.62    125.34 o
  17  11   6     1612.24      751.48    276.38 o
  19  11   6      492.72      449.92     72.97 o
  21  11   6      690.17      653.86     90.86 o
  23  11   6      355.99      494.89    204.43 o
  25  11   6       36.40       -9.14     75.38 o
 -28  12   6      202.36      220.80     84.10 o
 -26  12   6      359.29      220.21     96.69 o
 -24  12   6      386.30      420.74     73.93 o
 -22  12   6     1170.45     1234.68    104.51 o
 -20  12   6     1166.74     1278.64     96.14 o
 -18  12   6     1480.75     1611.19    115.83 o
 -16  12   6      893.49     1000.32     86.88 o
 -14  12   6      360.60      409.40     55.69 o
 -12  12   6      219.65      314.65     55.18 o
 -10  12   6      186.92      258.19     41.18 o
  -8  12   6      288.66      366.02     50.15 o
  -6  12   6      724.66      720.39     72.38 o
  -4  12   6     1906.97     1997.89     72.15 o
  -2  12   6      383.86      393.83     61.32 o
   0  12   6       15.80       70.86     39.01 o
   2  12   6       65.86       62.78     52.88 o
   4  12   6       49.99       41.44     83.63 o
   6  12   6      645.21      598.06     96.77 o
   8  12   6       65.33        2.48     65.48 o
  10  12   6      817.06      483.03    140.79 o
  12  12   6      927.96      519.45    193.31 o
  14  12   6      829.00      448.68    159.05 o
  16  12   6      339.53      198.99    142.40 o
  18  12   6      377.90      223.92    147.04 o
  20  12   6      434.25      340.27    127.07 o
  22  12   6      194.04      231.22    151.89 o
  24  12   6      280.49      411.95    303.79 o
 -27  13   6       77.99       84.70     84.18 o
 -25  13   6       99.12        0.14    126.77 o
 -23  13   6       79.67      150.17     65.10 o
 -21  13   6      350.68      400.02    114.97 o
 -19  13   6       52.56       73.68     68.90 o
 -17  13   6       79.14      124.70     53.06 o
 -15  13   6      150.36      151.62     57.92 o
 -13  13   6      122.11      201.95     57.44 o
 -11  13   6       48.39       82.67     64.63 o
  -9  13   6       24.91       51.84     39.19 o
  -7  13   6      207.05      246.93     49.40 o
  -5  13   6       93.30      104.44     57.29 o
  -3  13   6     1014.22     1080.87     83.71 o
  -1  13   6     1425.98     1658.03    135.01 o
   1  13   6     2985.81     2932.46    161.02 o
   3  13   6     4720.54     3845.38    228.20 o
   5  13   6     2879.22     2864.47    408.72 o
   7  13   6     1423.02      999.56    161.17 o
   9  13   6      327.79      139.16    146.16 o
  11  13   6      652.29      376.09    137.86 o
  13  13   6      352.28       42.04    126.28 o
  15  13   6      374.34      266.40    139.42 o
  17  13   6      618.00      600.42    171.13 o
  19  13   6      159.92      163.61    172.09 o
  21  13   6      155.97      373.81     91.17 o
  23  13   6       52.71      247.17    142.02 o
 -26  14   6      127.79       84.88     98.74 o
 -24  14   6      376.34      301.31     85.63 o
 -22  14   6      671.91      998.78    111.18 o
 -20  14   6     1045.45     1275.37    129.05 o
 -18  14   6      462.78      726.18     81.86 o
 -16  14   6      324.47      532.98     68.77 o
 -14  14   6     1058.47     1211.05     93.12 o
 -12  14   6      434.68      536.14     69.44 o
 -10  14   6      247.18      310.10     58.47 o
  -8  14   6      299.66      386.64     77.49 o
  -6  14   6      210.45      314.80     55.68 o
  -4  14   6      201.97      226.71     58.41 o
  -2  14   6      237.52      325.93     65.48 o
   0  14   6      570.47      502.76    109.62 o
   2  14   6      130.54      152.37     73.15 o
   4  14   6       98.70       90.79    123.89 o
   6  14   6      114.58      -17.78    127.34 o
   8  14   6      185.05      111.37    122.76 o
  10  14   6      287.46      145.92    151.77 o
  12  14   6      394.28      252.46    141.39 o
  14  14   6      222.21      210.90    169.41 o
  16  14   6       84.60      351.68    144.81 o
  18  14   6       89.26      -33.24    208.74 o
  20  14   6        6.93      153.79    287.31 o
  22  14   6       86.97      174.35     87.58 o
 -25  15   6        8.28       78.36    102.55 o
 -23  15   6       44.27       72.40     83.51 o
 -21  15   6       62.02      212.76     93.67 o
 -19  15   6      233.75      197.95     63.10 o
 -17  15   6      171.39      215.06     61.84 o
 -15  15   6       25.24       50.54     65.36 o
 -13  15   6      235.51      259.27     70.89 o
 -11  15   6      313.33      311.39     64.03 o
  -9  15   6      525.80      661.72     87.18 o
  -7  15   6      577.28      674.16     74.80 o
  -5  15   6       81.14      140.58     61.57 o
  -3  15   6      183.99      205.12     65.38 o
  -1  15   6      969.41      954.98    121.21 o
   1  15   6     2509.42     2163.32    159.24 o
   3  15   6     2009.55     1449.99    178.79 o
   5  15   6     2114.67     1475.90    204.95 o
   7  15   6     1116.71      685.42    153.61 o
   9  15   6      968.77      536.82    174.98 o
  11  15   6      563.49      310.22    150.66 o
  13  15   6      100.77       95.13    141.37 o
  15  15   6        5.31       44.55    151.04 o
  17  15   6       19.51      466.95    452.26 o
  19  15   6      114.78      221.31    189.78 o
  21  15   6      125.49      284.12    243.26 o
 -22  16   6      175.18      211.06    100.43 o
 -20  16   6      252.72      245.16    128.42 o
 -18  16   6      434.45      521.80    111.74 o
 -16  16   6      639.01      821.30     84.98 o
 -14  16   6      314.95      449.67     90.42 o
 -12  16   6      424.74      444.34     77.87 o
 -10  16   6      813.78     1001.70    110.40 o
  -8  16   6      494.19      561.27     92.11 o
  -6  16   6      378.54      480.70     77.69 o
  -4  16   6      328.55      389.07     89.95 o
  -2  16   6      297.64      384.85     87.27 o
   0  16   6      305.58      447.17    111.43 o
   2  16   6       59.65       76.00    127.24 o
   4  16   6       11.51      -81.77    116.42 o
   6  16   6      195.60      224.21    157.81 o
   8  16   6      219.41      173.15    142.05 o
  10  16   6      102.04      -95.20    143.06 o
  12  16   6      163.23       97.66    146.99 o
  14  16   6      181.58      257.20    254.33 o
  16  16   6      199.63      717.75    271.70 o
  18  16   6      358.95      207.40    335.77 o
 -21  17   6       80.53      142.04    129.05 o
 -19  17   6       73.75      211.46     84.72 o
 -17  17   6       99.52       89.94     92.80 o
 -15  17   6      365.79      398.19    106.45 o
 -13  17   6      308.96      229.45     93.19 o
 -11  17   6      168.28      253.77     69.07 o
  -9  17   6      292.40      346.51     82.33 o
  -7  17   6      594.59      781.00     87.32 o
  -5  17   6      532.98      651.48    113.28 o
  -3  17   6      205.96      154.77    125.30 o
  -1  17   6      178.52      281.16    148.40 o
   1  17   6      131.66      171.78    137.73 o
   3  17   6      176.71      258.38    152.44 o
   5  17   6      150.67       40.75    149.69 o
   7  17   6      158.52      101.51    148.21 o
   9  17   6      242.87      247.06    153.21 o
  11  17   6      202.01      519.37    235.07 o
  13  17   6       36.14      462.48    281.77 o
  15  17   6      136.34      135.51    274.21 o
  17  17   6      145.75      573.31    413.43 o
 -18  18   6      145.50      263.44     94.74 o
 -16  18   6       85.62      155.86     87.57 o
 -14  18   6      114.33       89.51     91.71 o
 -12  18   6      138.73       85.80     75.74 o
 -10  18   6      299.23      467.36     88.73 o
  -8  18   6      370.07      496.71    107.21 o
  -6  18   6      401.55      573.27    104.89 o
  -4  18   6      559.21      574.75    135.59 o
  -2  18   6      622.75      812.77    187.75 o
   0  18   6      356.16      222.88    194.05 o
   2  18   6       20.45     -137.78    137.78 o
   4  18   6      147.78       70.32    136.96 o
   6  18   6      175.73      248.34    234.58 o
   8  18   6       53.98       38.29    244.55 o
  10  18   6       66.55      514.28    413.43 o
  12  18   6       59.09       10.79    199.69 o
 -15  19   6       50.85       84.36     85.08 o
 -13  19   6       35.42       75.38     96.37 o
 -11  19   6      169.37      188.21     96.51 o
  -9  19   6      393.07      502.06    108.26 o
  -7  19   6      316.50      341.10    119.80 o
  -5  19   6      107.53      102.66    117.41 o
  -3  19   6      137.28       50.96    223.26 o
  -1  19   6       18.39      -80.40    415.71 o
   1  19   6      105.96      196.67    300.72 o
   3  19   6      229.88      279.21    233.43 o
   5  19   6       64.88      174.29    339.19 o
   7  19   6        6.65     -179.29    179.29 o
   9  19   6       44.80       29.69    212.42 o
 -12  20   6       60.93      -93.31    115.35 o
 -10  20   6      208.34      -22.59    237.55 o
  -8  20   6      246.95      397.52    161.32 o
  -6  20   6      152.84       89.95    152.61 o
  -4  20   6      166.49      -10.68    272.95 o
  -2  20   6      259.03      155.46    212.27 o
   0  20   6      223.01      187.00    194.15 o
   2  20   6      108.35       89.53    227.58 o
   4  20   6       46.52      -27.86    197.75 o
  -6 -20   7      189.66      250.10     70.85 o
  -4 -20   7       85.74      255.17     69.91 o
  -2 -20   7       30.73       30.20     54.99 o
   0 -20   7       52.69       30.24     55.58 o
   2 -20   7       92.00       36.55     86.80 o
 -13 -19   7       22.49       18.87     75.05 o
 -11 -19   7       55.01       19.05     80.20 o
  -9 -19   7      213.32      270.46     76.67 o
  -7 -19   7      321.49      303.03     78.74 o
  -5 -19   7      367.02      381.16     73.82 o
  -3 -19   7      228.85      134.79     65.45 o
  -1 -19   7      350.89      443.12     68.95 o
   1 -19   7      311.30      281.21     61.68 o
   3 -19   7      123.84      167.92     55.71 o
   5 -19   7       47.06       14.58     45.44 o
   7 -19   7       34.80      -55.90     55.90 o
 -16 -18   7       54.70       88.91     86.05 o
 -14 -18   7       45.52       83.11     75.17 o
 -12 -18   7       70.27       55.70     77.48 o
 -10 -18   7      371.21      472.01     81.96 o
  -8 -18   7      267.60      290.48     74.59 o
  -6 -18   7       79.42      201.95     73.44 o
  -4 -18   7      285.67      426.54     89.01 o
  -2 -18   7      137.35      186.28     62.26 o
   0 -18   7      128.06       87.19     56.29 o
   2 -18   7       27.24      -62.38     81.44 o
   4 -18   7       45.15      -35.42     49.40 o
   6 -18   7       38.08      -55.50     55.50 o
   8 -18   7       70.88      -45.71     57.26 o
  10 -18   7       20.13      -58.71     58.71 o
  12 -18   7       41.00     -150.75    150.75 o
 -19 -17   7      141.15      254.33     87.81 o
 -17 -17   7      210.45      280.43     88.67 o
 -15 -17   7      365.80      517.07    101.32 o
 -13 -17   7      477.92      366.89    174.74 o
 -11 -17   7      377.81      323.42     73.72 o
  -9 -17   7       95.40      135.82    127.35 o
  -7 -17   7      268.37      286.77     69.78 o
  -5 -17   7      625.02      575.05     63.56 o
  -3 -17   7      892.57      865.15     79.74 o
  -1 -17   7      282.80      286.62     63.39 o
   1 -17   7       77.88       82.68     45.63 o
   3 -17   7      171.31      142.99     48.36 o
   5 -17   7        2.38      -70.89     76.79 o
   7 -17   7       35.05      -57.20     57.20 o
   9 -17   7       31.44      -63.71     63.71 o
[truncated: 226,042 more chars]
